# Supplementary material for: Unstable mitochondrial heteroplasmy in Mytilus edulis primary cell cultures
Source: PeerJ. 2026 Jul 2;14:e21530. doi: 10.7717/peerj.21530 (PMC13333129; doi:10.7717/peerj.21530)
Supplement: Supplemental Information 2 [file peerj-14-21530-s002.xls]

## Sheet: Sheet1
ITEM TO CHECK	IMPORTANCE	CHECKLIST
EXPERIMENTAL DESIGN
Definition of experimental and control groups	E	158-159
Number within each group	E	120
Assay carried out by core lab or investigator's lab?	D
Acknowledgement of authors' contributions	D
SAMPLE
Description	E	120-127
Volume/mass of sample processed	D
Microdissection or macrodissection	E	120-127
Processing procedure	E
If frozen - how and how quickly?	E	132
If fixed - with what, how quickly?	E
Sample storage conditions and duration (especially for FFPE samples)	E	132
NUCLEIC ACID EXTRACTION
Procedure and/or instrumentation	E	133
Name of kit and details of any modifications	E	133
Source of additional reagents used	D
Details of DNase or RNAse treatment	E	No RNA extraction
Contamination assessment (DNA or RNA)	E	135
Nucleic acid quantification	E	135
Instrument and method	E	135
Purity (A260/A280)	D	135
Yield	D
RNA integrity method/instrument	E	No RNA extraction
RIN/RQI or Cq of 3' and 5' transcripts	E
Electrophoresis traces	D
Inhibition testing (Cq dilutions, spike or other)	E	142
REVERSE TRANSCRIPTION
Complete reaction conditions	E	No Rreverse transcription
Amount of RNA and reaction volume	E
Priming oligonucleotide (if using GSP) and concentration	E
Reverse transcriptase and concentration	E
Temperature and time	E
Manufacturer of reagents and catalogue numbers	D
Cqs with and without RT	D*
Storage conditions of cDNA	D
qPCR TARGET INFORMATION
If multiplex, efficiency and LOD of each assay.	E	141-144
Sequence accession number	E	140-141
Location of amplicon	D
Amplicon length	E	140-141
In silico specificity screen (BLAST, etc)	E	140-141
Pseudogenes, retropseudogenes or other homologs?	D
Sequence alignment	D
Secondary structure analysis of amplicon	D
Location of each primer by exon or intron (if applicable)	E	140-141
What splice variants are targeted?	E	N/A
qPCR OLIGONUCLEOTIDES
Primer sequences	E	Table 1
RTPrimerDB Identification Number	D	N/A
Probe sequences	D**	N/A
Location and identity of any modifications	E	None
Manufacturer of oligonucleotides	D	Alpha DNA
Purification method	D
qPCR PROTOCOL
Complete reaction conditions	E	146-156
Reaction volume and amount of cDNA/DNA	E	146-156
Primer, (probe), Mg++ and dNTP concentrations	E	146-156
Polymerase identity and concentration	E	146-156
Buffer/kit identity and manufacturer	E	146-156
Exact chemical constitution of the buffer	D	146-156
Additives (SYBR Green I, DMSO, etc.)	E	146-156
Manufacturer of plates/tubes and catalog number	D	146-156
Complete thermocycling parameters	E	146-156
Reaction setup (manual/robotic)	D	146-156
Manufacturer of qPCR instrument	E	146-156
qPCR VALIDATION
Evidence of optimisation (from gradients)	D	138-144
Specificity (gel, sequence, melt, or digest)	E	138-144
For SYBR Green I, Cq of the NTC	E	138-144
Standard curves with slope and y-intercept	E	138-144
PCR efficiency calculated from slope	E	138-144
Confidence interval for PCR efficiency or standard error	D	138-144
r2 of standard curve	E	138-144
Linear dynamic range	E	138-144
Cq variation at lower limit	E	138-144
Confidence intervals throughout range	D	138-144
Evidence for limit of detection	E	138-144
If multiplex, efficiency and LOD of each assay.	E	138-144
DATA ANALYSIS
qPCR analysis program (source, version)	E	158-162
Cq method determination	E	158-162
Outlier identification and disposition	E	158-162
Results of NTCs	E	158-162
Justification of number and choice of reference genes	E	158-162
Description of normalisation method	E	158-162
Number and concordance of biological replicates	D	158-162
Number and stage (RT or qPCR) of technical replicates	E	158-162
Repeatability (intra-assay variation)	E	146
Reproducibility (inter-assay variation, %CV)	D	158-162
Power analysis	D	181-187
Statistical methods for result significance	E	181-187
Software (source, version)	E	181-187
Cq or raw data submission using RDML	D	Supplementary material
Table 1. MIQE checklist for authors, reviewers and editors. All essential information (E) must be submitted with the manuscript. Desirable
information (D) should be submitted if available. If using primers obtained from RTPrimerDB, information on qPCR target, oligonucleotides,
protocols and validation is available from that source.
*: Assessing the absence of DNA using a no RT assay is essential when first extracting RNA. Once the sample has been validated as
RDNA-free, inclusion of a no-RT control is desirable, but no longer essential.
**: Disclosure of the probe sequence is highly desirable and strongly encouraged. However, since not all commercial pre-designed assay
vendors provide this information, it cannot be an essential requirement. Use of such assays is advised against.
