# Supplementary material for: Unstable mitochondrial heteroplasmy in Mytilus edulis primary cell cultures
Source: PeerJ. 2026 Jul 2;14:e21530. doi: 10.7717/peerj.21530 (PMC13333129; doi:10.7717/peerj.21530)
Supplement: Supplemental Information 5 — Cq and melting curve values for all samples. Each sheet refers to a single individual. [file peerj-14-21530-s005.xlsx]

## Sheet: M1 Cq Results
Data step:	5			Show channel:	Thresholds:
Sample Group:	Default		Ch 1	No
Method:	Threshold		Ch 2	No
Smoothing:	ON		Ch 3	No
Smoothing window:	5		Ch 4	No
Baseline:	Trend		Ch 5	Yes	295,71
Baseline range start:	3
Baseline range end:	7
Well	Fluorophore	Sample Type	Sample Name	Target	Cq	Quantity	Omitted	Description
A01-Ch5	SYBR	Empty			Non Numérique	0
A02-Ch5	SYBR	Empty			Non Numérique	0
A03-Ch5	SYBR	Empty			Non Numérique	0
A04-Ch5	SYBR	Empty			Non Numérique	0
A05-Ch5	SYBR	Empty			Non Numérique	0
A06-Ch5	SYBR	Empty			Non Numérique	0
A07-Ch5	SYBR	Unknown	mtl-d1-M1	Mcytb	21,13	Non Numérique
A08-Ch5	SYBR	Unknown	mtl-d5	Mcytb	20,76	Non Numérique
A09-Ch5	SYBR	Unknown	mtl-d10	Mcytb	20,05	Non Numérique
A10-Ch5	SYBR	Unknown	gill-d1	Mcytb	26,72	Non Numérique
A11-Ch5	SYBR	Unknown	gill-d5	Mcytb	26,45	Non Numérique
A12-Ch5	SYBR	Unknown	gill-d10		26,54	Non Numérique
A13-Ch5	SYBR	NTC	H2O+primer	Mcytb	33,06	0
A14-Ch5	SYBR	Negative Control	Only-H2O		Non Numérique	0
A15-Ch5	SYBR	Empty			Non Numérique	0
A16-Ch5	SYBR	Empty			Non Numérique	0
B01-Ch5	SYBR	Empty			Non Numérique	0
B02-Ch5	SYBR	Empty			Non Numérique	0
B03-Ch5	SYBR	Empty			Non Numérique	0
B04-Ch5	SYBR	Empty			Non Numérique	0
B05-Ch5	SYBR	Empty			Non Numérique	0
B06-Ch5	SYBR	Empty			Non Numérique	0
B07-Ch5	SYBR	Unknown	mtl-d1-M1	Mcytb	21,04	Non Numérique
B08-Ch5	SYBR	Unknown	mtl-d5	Mcytb	20,83	Non Numérique
B09-Ch5	SYBR	Unknown	mtl-d10	Mcytb	20,47	Non Numérique
B10-Ch5	SYBR	Unknown	gill-d1	Mcytb	26,75	Non Numérique
B11-Ch5	SYBR	Unknown	gill-d5	Mcytb	26,31	Non Numérique
B12-Ch5	SYBR	Unknown	gill-d10		26,45	Non Numérique
B13-Ch5	SYBR	NTC	H2O+primer	Mcytb	34,23	0
B14-Ch5	SYBR	Negative Control	Only-H2O		Non Numérique	0
B15-Ch5	SYBR	Empty			Non Numérique	0
B16-Ch5	SYBR	Empty			Non Numérique	0
C01-Ch5	SYBR	Empty			Non Numérique	0
C02-Ch5	SYBR	Empty			Non Numérique	0
C03-Ch5	SYBR	Empty			Non Numérique	0
C04-Ch5	SYBR	Empty			Non Numérique	0
C05-Ch5	SYBR	Empty			Non Numérique	0
C06-Ch5	SYBR	Empty			Non Numérique	0
C07-Ch5	SYBR	Unknown	mtl-d1-M1	Mcytb	21	Non Numérique
C08-Ch5	SYBR	Unknown	mtl-d5	Mcytb	20,75	Non Numérique
C09-Ch5	SYBR	Unknown	mtl-d10	Mcytb	20,42	Non Numérique
C10-Ch5	SYBR	Unknown	gill-d1	Mcytb	26,42	Non Numérique
C11-Ch5	SYBR	Unknown	gill-d5	Mcytb	26,03	Non Numérique
C12-Ch5	SYBR	Unknown	gill-d10		26,25	Non Numérique
C13-Ch5	SYBR	NTC	H2O+primer	Mcytb	34,34	0
C14-Ch5	SYBR	Negative Control	Only-H2O		Non Numérique	0
C15-Ch5	SYBR	Empty			Non Numérique	0
C16-Ch5	SYBR	Empty			Non Numérique	0
D01-Ch5	SYBR	Empty			Non Numérique	0
D02-Ch5	SYBR	Empty			Non Numérique	0
D03-Ch5	SYBR	Empty			Non Numérique	0
D04-Ch5	SYBR	Empty			Non Numérique	0
D05-Ch5	SYBR	Empty			Non Numérique	0
D06-Ch5	SYBR	Empty			Non Numérique	0
D07-Ch5	SYBR	Reference Gene	mtl-d1-M1	28SrRNA	14,42	0
D08-Ch5	SYBR	Reference Gene	mtl-d5	28SrRNA	15,02	0
D09-Ch5	SYBR	Reference Gene	mtl-d10	28SrRNA	14,19	0
D10-Ch5	SYBR	Reference Gene	gill-d1	28SrRNA	15,35	0
D11-Ch5	SYBR	Reference Gene	gill-d5	28SrRNA	16,68	0
D12-Ch5	SYBR	Reference Gene	gill-d10	28SrRNA	17,04	0
D13-Ch5	SYBR	NTC	H2O+primer	28SrRNA	33,18	0
D14-Ch5	SYBR	Negative Control			Non Numérique	0		Only-H2O
D15-Ch5	SYBR	Empty			Non Numérique	0
D16-Ch5	SYBR	Empty			Non Numérique	0
E01-Ch5	SYBR	Empty			Non Numérique	0
E02-Ch5	SYBR	Empty			Non Numérique	0
E03-Ch5	SYBR	Empty			Non Numérique	0
E04-Ch5	SYBR	Empty			Non Numérique	0
E05-Ch5	SYBR	Empty			Non Numérique	0
E06-Ch5	SYBR	Empty			Non Numérique	0
E07-Ch5	SYBR	Reference Gene	mtl-d1-M1	28SrRNA	14,53	0
E08-Ch5	SYBR	Reference Gene	mtl-d5	28SrRNA	15,07	0
E09-Ch5	SYBR	Reference Gene	mtl-d10	28SrRNA	14,04	0
E10-Ch5	SYBR	Reference Gene	gill-d1	28SrRNA	15,13	0
E11-Ch5	SYBR	Reference Gene	gill-d5	28SrRNA	16,54	0
E12-Ch5	SYBR	Reference Gene	gill-d10	28SrRNA	17,06	0
E13-Ch5	SYBR	NTC	H2O+primer	28SrRNA	33,65	0
E14-Ch5	SYBR	Negative Control			Non Numérique	0
E15-Ch5	SYBR	Empty			Non Numérique	0
E16-Ch5	SYBR	Empty			Non Numérique	0
F01-Ch5	SYBR	Empty			Non Numérique	0
F02-Ch5	SYBR	Empty			Non Numérique	0
F03-Ch5	SYBR	Empty			Non Numérique	0
F04-Ch5	SYBR	Empty			Non Numérique	0
F05-Ch5	SYBR	Empty			Non Numérique	0
F06-Ch5	SYBR	Empty			Non Numérique	0
F07-Ch5	SYBR	Reference Gene	mtl-d1-M1	28SrRNA	14,69	0
F08-Ch5	SYBR	Reference Gene	mtl-d5	28SrRNA	15,03	0
F09-Ch5	SYBR	Reference Gene	mtl-d10	28SrRNA	14,11	0
F10-Ch5	SYBR	Reference Gene	gill-d1	28SrRNA	15,53	0
F11-Ch5	SYBR	Reference Gene	gill-d5	28SrRNA	17,27	0
F12-Ch5	SYBR	Reference Gene	gill-d10	28SrRNA	17,12	0
F13-Ch5	SYBR	NTC	H2O+primer	28SrRNA	31,3	0
F14-Ch5	SYBR	Negative Control			Non Numérique	0
F15-Ch5	SYBR	Empty			Non Numérique	0
F16-Ch5	SYBR	Empty			Non Numérique	0

## Sheet: M1 Melt Curve Data
Sample Group:	Default		Show channel:
Smoothing:	ON		Ch 1	No
Smoothing window:	9		Ch 2	No
Low limit	63,5		Ch 3	No
High limit	91,5		Ch 4	No
Max # of peaks:	1		Ch 5	Yes
Peak threshold:	10
Temp	Channel	A1	A2	A3	A4	A5	A6	A7	A8	A9	A10	A11	A12	A13	A14	A15	A16	B1	B2	B3	B4	B5	B6	B7	B8	B9	B10	B11	B12	B13	B14	B15	B16	C1	C2	C3	C4	C5	C6	C7	C8	C9	C10	C11	C12	C13	C14	C15	C16
60	5	132,51	121,78	128,62	138,13	142,52	177,3	6066,95	6463,29	7922,04	7999,13	8625,26	8836,81	6223,27	161,46	151,58	144,18	123,73	123,35	132,71	130,58	144,5	212,17	8990,71	8631,79	6178,85	8548,77	8302,31	9030,94	5327,87	196,26	165,34	134,35	117,26	148,14	175,79	173,97	192,59	282,89	7636,58	8029,62	5231,37	8627,18	7894,17	8979,73	5183,76	213,69	164,21	143,79
60,2	5	131,5	120,93	127,03	137,02	140,95	175,54	6039,61	6457,12	7910,9	7998,37	8650,95	8841,76	6221,2	159,88	149,81	140,7	123,31	122,73	129,81	128,4	142,3	210,6	8963,54	8604,78	6154,8	8545,91	8277,74	9003,35	5322,17	195,52	163,42	132,56	117	147,19	175,4	173,5	194,18	281,54	7615,79	8015,45	5236,72	8617,74	7895,12	8988,57	5162,07	214,38	163,13	140,63
60,4	5	130,36	119,98	125,52	135,91	139,44	173,86	6008,49	6443,28	7889,57	7989,35	8659,54	8835,44	6210,73	158,63	148,12	137,87	122,79	121,92	127,49	126,45	140,41	209,04	8930,48	8571,21	6129,07	8534,02	8248,87	8972,12	5308,42	194,75	161,57	130,97	116,43	145,99	174,75	172,67	194,94	279,99	7586,18	7994,83	5230,75	8601,89	7885,75	8985,02	5137,74	214,59	161,76	137,85
60,6	5	129,09	118,92	124,07	134,78	137,99	172,27	5973,59	6421,77	7858,06	7972,05	8651,02	8817,85	6191,87	157,69	146,5	135,71	122,19	120,92	125,75	124,73	138,84	207,48	8891,52	8531,06	6101,63	8513,11	8215,7	8937,22	5286,62	193,95	159,77	129,57	115,56	144,54	173,82	171,48	194,86	278,22	7547,77	7967,77	5213,45	8579,65	7866,04	8969,08	5110,75	214,33	160,07	135,43
60,8	5	127,68	117,75	122,68	133,63	136,58	170,75	5934,91	6392,59	7816,36	7946,49	8625,39	8788,99	6164,63	157,09	144,94	134,2	121,5	119,73	124,6	123,24	137,58	205,92	8846,67	8484,35	6072,51	8483,18	8178,22	8898,68	5256,78	193,12	158,04	128,37	114,38	142,84	172,63	169,94	193,96	276,23	7500,54	7934,25	5184,84	8551	7836	8940,76	5081,12	213,59	158,09	133,38
61	5	126,35	116,38	120,6	132,66	134,36	169,58	5888,6	6359,85	7755,21	7913,54	8581,67	8744,75	6111,93	157,06	143,39	134,06	120,29	118,68	125,14	121,63	136,43	203,8	8786,73	8420,67	6050,65	8422,8	8125,49	8857,6	5197,64	192,24	156,75	127,08	112,72	140,1	170,71	167,75	191,92	273,39	7433,45	7879,66	5134,3	8515,93	7777,16	8887,97	5046,76	211,51	155,17	132,2
61,2	5	124,21	115,05	119,69	131,25	133,11	168,07	5848,68	6322,04	7691,37	7859,56	8513,76	8692,36	6075,08	156,95	142,06	133,66	119,61	116,56	124,66	121,28	136,92	201,87	8717,05	8361,94	6015,15	8377,08	8070,71	8809,27	5145,37	191,07	155,13	126,75	110,9	138	169,57	165,48	189,52	271,17	7381,53	7829,59	5082,38	8468,82	7727,95	8837,42	5010,24	210,71	152,5	131,02
61,4	5	123,21	114,12	119,47	130,15	133,45	166,73	5802,2	6243,84	7620,35	7808,87	8443,79	8629,51	6037,32	157,42	140,57	133,16	118,63	114,33	123,8	121,12	136,21	201,13	8677,42	8300,12	5980,79	8339,2	8018,56	8758,17	5121,72	190,18	153,12	125,3	109,07	135,72	167,31	163,37	185,93	267,88	7315,81	7780,27	5043,2	8408,93	7690,82	8779,93	4976,59	209,04	150,13	128,87
61,6	5	121,47	112,78	118,82	127,71	132,36	165,07	5753,08	6168,27	7572,03	7761,67	8372,21	8571,35	5998,36	156,58	138,58	132,38	116,92	112,25	121,81	119,84	135,17	198,82	8629,56	8248,49	5931,76	8276,41	7973,37	8710,35	5094,07	189,29	150,01	124,62	107,48	133,75	165,1	161,47	183,05	266,01	7260,45	7741,53	5010,12	8366,76	7644,24	8728,84	4934,67	206,91	148,79	126,98
61,8	5	119,72	111,43	116,95	126,41	130,69	163,04	5703,99	6128,57	7530,4	7709,42	8303,56	8528,46	5958,03	155,82	136,96	130,5	115,82	111,97	120,23	119,17	134,04	197,93	8581,14	8163,89	5895,76	8212,03	7914,33	8671,96	5053,42	187,42	148,98	122,08	106,13	132,66	163,54	159,69	180,09	264,8	7206,78	7702,06	4976,58	8300,81	7585,35	8661,06	4898,13	205,65	147,47	125,53
62	5	119,62	110,58	115,79	124,82	129,71	161,11	5663,5	6078,61	7481,81	7655,96	8263,26	8466,04	5919,95	155,1	135,67	128,82	115,43	111,39	118,96	117,49	132,31	196,87	8530,81	8119,37	5850,45	8160,83	7860,7	8631,08	5013,73	186,33	146,96	120,63	105,46	131,48	162,51	158,75	177,65	263,28	7180,07	7658,6	4946,07	8234,46	7531,79	8604,4	4858,76	204,05	146,99	124,26
62,2	5	118,9	109,95	114,63	123,44	129,3	159,85	5638,59	6043,37	7444,56	7605,83	8245,61	8418,09	5882,2	154,11	134,43	127,1	114,85	110,87	116,96	116,29	131,27	195,99	8442,85	8060,25	5811,1	8102	7819,16	8589,1	4979,52	184,42	146,2	119,75	103,83	130,15	161,91	157,68	175,66	260,86	7141,23	7601,93	4920,51	8194,73	7487,97	8558,95	4817,48	202,78	146,57	122,86
62,4	5	118,01	109,18	113,27	123,84	128,58	159,47	5605,8	6017,93	7411,98	7583,22	8200,77	8356,52	5844,96	152,97	134,46	125,17	114	111,31	116,53	114,91	130,74	193,93	8377,74	8011,38	5769,04	8039,85	7780,29	8534,07	4934,85	183,67	145,03	118,86	102,2	129,24	160,69	156,34	174,21	256,99	7101,32	7534,42	4887,35	8155,6	7430,54	8501,44	4771,78	202,6	145,69	123,06
62,6	5	118,02	108,42	112,27	124,27	127,61	158,42	5560,24	6011,58	7367,76	7555,74	8149,03	8312,58	5806,64	152,34	134,15	123,82	113,69	111,57	116,7	113,55	129,3	193,19	8320,1	7962,38	5731,24	8008,57	7739,36	8475,12	4889,7	183,62	144,84	118,35	100,92	128,94	159,64	154,63	173,17	255,14	7042,27	7477,15	4836,52	8128,2	7375,84	8425,47	4731,12	202,38	145,39	124,02
62,8	5	116,85	107,83	111,93	125,08	127,16	157,36	5515,27	5983,14	7317,56	7502,44	8073,42	8270,09	5766,33	151,46	133,74	123,84	113,89	111,21	115,68	113,54	128,42	192,2	8245,04	7905,09	5694,42	7970,82	7700,15	8407,09	4846,37	183,11	144,5	117,75	101,07	127,88	158,09	153,1	173,22	254,09	6995,45	7421,87	4807,6	8082	7332,02	8388,48	4691,98	202,41	145,06	123,34
63	5	116,92	107,98	111,16	123,81	127,17	155,84	5460,4	5917,64	7263,02	7434,78	8005,46	8206,91	5722,18	150,87	132,15	121,82	112,86	110,19	115,03	113,13	127,49	191,32	8195,56	7861,55	5668,12	7933,58	7658,79	8351,03	4802,56	182,99	144,37	116,63	101	127,06	156,58	151,48	173,18	250,93	6942,95	7362,82	4766,02	8034,23	7302,81	8350,41	4656,52	201,17	144,06	122,09
63,2	5	116,4	107,24	109,83	123,04	124,43	154,27	5424,79	5866,88	7216,08	7400,36	7951,52	8153,7	5669,69	150,56	130,12	121,4	111,62	109,2	113,55	111,79	125,22	189,33	8145,22	7818,02	5620,86	7882,84	7618,82	8279,04	4755,87	183,21	142,78	116,01	102,01	126,32	154,93	149,55	172,02	249,36	6882,76	7310,89	4736,62	7977,18	7253,55	8296,53	4615,25	199,91	144,03	121,15
63,4	5	113,84	105,63	108,73	121,92	122,57	152,86	5380,56	5814,26	7151,91	7355,84	7896,74	8105,95	5610,36	150,03	128,52	120,94	110,7	107,39	112,62	110,41	123,4	187,85	8082,42	7758,46	5574,95	7833,17	7554,67	8218,41	4710,77	182,06	141,71	115,43	101,82	126,12	153,13	148,84	170,18	248,68	6822,75	7251,91	4698,39	7908,01	7207,34	8243,68	4574,03	198,16	143,49	121,14
63,6	5	113,13	104,38	108,06	119,76	121,56	151,32	5343,52	5744,58	7098,91	7285,32	7854,65	8040,61	5551,53	150,22	127,33	120,85	110,23	105,55	111,47	109,96	122,42	187,14	8023,89	7708,65	5525,66	7778,13	7507,45	8176,12	4666,59	180,6	139,86	115,55	101,7	124,81	152,84	148,21	168,08	246,72	6761,18	7199,4	4656,29	7839,35	7151,4	8189,28	4525,71	196,67	142,5	120,23
63,8	5	110,59	102,31	107,16	118,1	120,48	150,84	5309,9	5691,56	7052,55	7222,31	7811,41	7983,38	5503,31	148,93	126,9	119,84	108,5	103,56	109,56	109,21	121,48	186,36	7960,03	7647,92	5480,31	7703,95	7457,6	8117	4624,28	178,53	138,02	114,96	101,14	123,45	151,55	146,73	165,58	244,24	6717,84	7152,7	4614,47	7791,21	7102,86	8138,58	4479,8	194,94	141,41	118,37
64	5	109,71	100,73	105,74	116,39	119,72	149,86	5265,68	5651,84	7003,62	7174,44	7748,62	7921,23	5460,02	148,14	127	118,66	107,27	102,67	110,24	107,61	121,05	184,01	7908,22	7590,59	5436,47	7629,16	7404,51	8068,49	4582,6	176,83	135,79	113,58	99,68	122,43	149,44	145,57	164,55	241,45	6666,66	7089,6	4576,85	7736,43	7048,9	8072,25	4432,84	193,95	139,4	116,9
64,2	5	108,48	99,89	104,88	115,07	118,91	148,45	5218,25	5624,26	6944,9	7125,1	7706,47	7865,77	5417,27	147,13	126,59	116,45	105,84	102,14	110,06	106	119,78	183	7853,33	7530,14	5385,72	7585,9	7330,62	8018,08	4545,26	175,66	135,04	112,6	98,13	120,87	147,82	144,33	164,02	239,22	6616,76	7028,76	4535,99	7693,15	7002,61	7993,55	4390,37	192,74	137,62	116,08
64,4	5	106,57	99	104,21	114,72	118,74	147,51	5167,1	5574,52	6881,87	7048,71	7644,36	7807	5372,97	145,68	125,64	115,37	104,92	101,81	109,68	105,45	118,86	180,2	7795,42	7469,07	5334,65	7540,24	7281,24	7952,36	4499,03	174,34	134,42	110,88	96,57	118,91	145,85	144,02	163,51	237,52	6558,16	6973,5	4506,49	7628,56	6962,15	7951,17	4350,26	191,92	134,46	113,31
64,6	5	105,69	99,66	103,22	113,25	117,69	146,58	5122,87	5530,78	6824,49	7008,93	7578,18	7736,94	5325,51	144,74	123,75	113,62	103,61	101,96	108,78	105,03	118,74	178,27	7736,05	7400,01	5303,11	7500,2	7246,55	7903,78	4456,75	173,42	133,8	108,85	95,83	118,91	144,79	143,08	163,62	234,91	6498,98	6910,28	4467,52	7561,52	6912,26	7894,59	4308,68	190,86	132,63	112,26
64,8	5	105,68	99,27	102,5	112,51	115,69	144,41	5085,68	5491,15	6765,83	6978,4	7519,76	7671,69	5265,24	144,36	121,46	112,09	102,44	101,96	107,48	103,93	117,86	176,3	7687,92	7346,34	5247,17	7450,86	7199,83	7835,47	4410,67	173,07	132,37	107,06	95,86	118,62	144,41	141,57	161,85	233,86	6429,05	6873,64	4435,29	7499,02	6865,29	7842,61	4262,75	190,38	131,82	111,08
65	5	105	97,53	101,92	112,17	114,55	143,25	5041,16	5440,74	6699,65	6941,82	7471,62	7633,88	5209,45	143,48	119,88	111,58	100,91	100,68	105,96	103,14	117,24	174,24	7604,85	7287,22	5212,39	7407,29	7138,67	7774,69	4365,75	172,53	131,7	106,91	94,67	119,25	142,6	140,15	159,46	232,25	6373,57	6819,39	4395,54	7436,39	6839,66	7797,43	4216,6	189,31	131,02	111,04
65,2	5	105,49	97,28	101,37	111,74	112,33	141,61	5001,33	5392,33	6644,77	6876,75	7413,48	7576,04	5157,34	143,1	119,19	112,03	100,19	99,86	103,94	103,85	117,54	173,36	7532,71	7223,24	5179,91	7363,32	7093,48	7723,87	4320,94	171,04	132,17	106,41	94,44	118,1	143,13	138,69	157,33	229,99	6323,8	6754,12	4355,37	7366,71	6795,25	7738,54	4167,21	188,25	129,84	111,13
65,4	5	104,26	95,62	100,16	111,3	111,55	141	4962,89	5348,28	6575,95	6841,73	7374,95	7550,35	5103,63	141,45	118,03	110,91	98,4	99,12	101,79	102,47	116,03	172	7462,68	7163,98	5145,07	7305,75	7041,94	7650,04	4271,36	169,44	131,49	106,14	93,27	117,41	141,88	137,49	155,38	227,44	6287,75	6698,37	4318,76	7303,56	6751,88	7678,64	4120,23	186,14	128,61	111
65,6	5	104,34	94,69	98,74	109,56	111,03	139,93	4923,72	5295,12	6525,47	6791,58	7320,81	7507,74	5048,76	140,7	117,43	109,68	97,91	97,72	101,51	100,83	114,85	169,86	7401,01	7089,28	5105,94	7240,28	6982,99	7597,78	4225,37	167,56	129,78	105,32	92,22	115,96	140,82	136,01	154,8	226,2	6255,06	6632,2	4279,49	7262,3	6704,62	7630,06	4075,12	184,69	127,96	110,92
65,8	5	102,64	94,65	97,94	107,81	110,12	139,03	4882,19	5249,8	6477,7	6721,85	7289,67	7455,62	4994,37	139,85	116,78	108,85	97,39	96,5	101,96	99,76	113,24	169,73	7334,81	7027,71	5062,34	7175,29	6932,08	7539,16	4176,14	166,71	128,91	105,52	91,04	113,47	139,19	134,94	154,43	223,82	6218,52	6566,41	4241,49	7209,29	6647,56	7555,43	4030,27	182,6	126,77	110,86
66	5	100,99	94,13	98,19	107,44	109,21	138,74	4839,71	5198,72	6421,78	6657,82	7228,56	7410,97	4945,04	138,67	116,2	108,84	97,3	95,34	102,44	98,76	112,74	167,49	7262,96	6969,49	5014,49	7110,33	6881,33	7475	4125,62	166,29	127,65	105,01	89,37	112,15	137,81	134,33	153,07	222,64	6151,67	6535,64	4204,71	7145,77	6589,93	7477,6	3984,79	181,37	125,95	110,14
66,2	5	99,47	93,89	97,82	106,56	108,33	137,59	4791,53	5150,43	6382,73	6610,08	7168,03	7357,71	4892,58	138,21	114,45	107,81	97,14	94,8	101,97	98,03	112,11	166,99	7187,43	6904,06	4964,84	7043,33	6829,17	7420,78	4080,04	164,48	125,35	102,62	88,78	111,69	135,98	133,59	152,4	220,81	6095,48	6491,05	4165,61	7092,14	6515,19	7415,73	3936,86	181,17	126,32	109,43
66,4	5	98,52	93,53	96,91	104,83	108,43	135,3	4742,39	5104,97	6321,36	6540,38	7110,11	7291,57	4840,79	137,85	113,03	106,91	96,96	93,8	101,46	96,45	111,09	166,19	7130,52	6846,91	4906,38	6967,92	6754,68	7369,83	4035,07	164,28	123,97	101,6	87,63	111,06	135,47	132,22	150,93	219,51	6056,03	6461,83	4127,44	7037,39	6462,84	7366,84	3891,43	180,89	126,49	108,19
66,6	5	98,49	92,5	95,43	104,26	108,32	134,18	4696,14	5059,98	6266,8	6482,18	7064,54	7231,35	4789,91	137,33	112,68	107,33	96,2	92,43	100,54	95,04	109,65	165,03	7057,15	6797,38	4862,17	6911,01	6660,38	7315,84	3989,16	164,34	123,9	101,39	86,01	110,13	134,41	131,45	149,31	217,91	6002,76	6391,48	4091,98	6967,71	6417,38	7316,58	3844,74	179,38	125,81	106,64
66,8	5	98,48	92,52	94,29	103,76	107,87	132,26	4649,75	5016,91	6205,03	6429,87	6991,93	7145,2	4736,03	137,2	112,7	108,25	95,18	92,12	98,78	94,88	109,53	163,83	6991,19	6741,13	4811,29	6855,67	6600,17	7266,25	3942,33	163,36	123,52	100,47	85,38	108,06	133,97	130,88	147,06	215,56	5937,57	6307,49	4051,66	6893,72	6367,6	7254,35	3795,98	176,52	124,06	105,89
67	5	97,03	91,02	92,71	102,29	107,42	130,31	4602,05	4968,48	6132,63	6398,85	6952,08	7080,99	4681,47	136,07	111,28	106,7	93,62	91,94	97,16	94,09	108,26	161,18	6917,52	6676,09	4760,28	6792,73	6540,54	7193,76	3889,83	161,88	122,75	100,6	84,51	106,27	132,25	130,2	145,53	213,4	5881,18	6229,44	4009,55	6821,89	6314	7179,16	3743,3	175,24	121,84	104,09
67,2	5	96,82	89,91	92,26	100,91	106,74	129,61	4551,97	4909,07	6076,06	6343,96	6886,3	7010,73	4625,41	135,13	111,38	104,28	92,46	91,08	96,16	93,34	106,19	159,3	6868,8	6601,07	4712,6	6731,87	6465,35	7113,97	3833,2	160,31	120,47	98,59	84,4	104,85	130,79	129,25	144,81	211,69	5819,23	6153,72	3962,71	6782,26	6260,15	7125,97	3691,38	173,13	119,49	103,78
67,4	5	95,75	89,04	91,53	100,19	104,48	128,79	4499,56	4857,76	6012,2	6281,75	6810,52	6956,65	4570,31	133,49	110,74	102,82	91,59	90,42	95,32	93,58	104,02	157,89	6786,48	6533,64	4656,95	6670,92	6419,97	7030,89	3778,12	158,05	118,68	98,84	84,2	103,39	128,77	128,89	143,41	209,55	5729,57	6079,89	3919,26	6727,2	6193,24	7047,34	3639,26	170,9	118,55	103,14
67,6	5	94,53	87,8	90,46	99,49	102,27	127,86	4446,15	4797,48	5931,86	6232,64	6740,23	6895,96	4515,37	131,78	110,95	101,31	90,63	89,93	94,95	92,73	103,34	156,25	6701,54	6458,77	4600,27	6617,57	6359,31	6943,33	3724,18	156,4	117,45	97,94	84,19	103,54	127,91	126,13	142,11	208,12	5642,12	6045,78	3872,27	6679,92	6125,82	6958,71	3589,36	169,67	117,61	102,76
67,8	5	93,28	87,56	90,14	99,25	100,27	126,88	4390,48	4735,08	5862,78	6175,76	6686,55	6837,62	4458,36	130,36	109,6	100,09	89,39	89,52	93,56	91,93	102,7	155,77	6628,34	6390,14	4543,97	6559,79	6318,15	6879,26	3674,72	154,67	116,13	95,77	84,55	103,3	126,72	124,26	141,84	206,06	5568,03	5966,59	3823,21	6635,9	6053,93	6900,78	3539,39	169,09	116,92	102,2
68	5	92,55	86,87	89,76	98,47	99,94	125,95	4333,34	4673,1	5775,21	6104,38	6622,18	6786,11	4399,51	129,79	107,61	99,34	88,89	88,98	92,13	90,98	101,44	154,43	6561,07	6308,29	4487,81	6497,21	6259,17	6833,28	3629,63	154,47	115,78	95,25	83,99	102,67	126,21	122,46	140,44	203,96	5507,72	5900,77	3774,89	6556,51	5982,24	6836,61	3491,37	168,73	116,89	101,32
68,2	5	92,61	86,36	88,03	97,66	99,63	124,86	4277,55	4608,98	5704,86	6047,32	6564,09	6699,37	4339,71	128,98	106,36	99,54	88,12	88,21	91	90,32	101,22	153,41	6485,61	6238,28	4429,37	6434,84	6192,04	6767,61	3584,56	153,75	116,37	93,9	83,56	101,46	125,5	121,14	139,05	201,86	5433,49	5814,55	3728,3	6472,55	5895,44	6764,24	3445,06	167,19	116,06	99,61
68,4	5	91,72	86,54	86,88	97,16	99,82	123,74	4215,03	4546,94	5640,63	5992,05	6500,9	6623,25	4281,17	128,67	105,57	100,46	87,22	87,34	90,23	90,21	101,32	151,1	6412,33	6157,24	4368,5	6369,7	6142,7	6722,02	3537,57	152,21	114,67	92,85	82,81	100,65	124,03	120,33	137,1	199,48	5376,57	5730,72	3675,19	6404,78	5838,92	6691,31	3397,47	165,21	114,51	98,84
68,6	5	90,57	86,56	86,11	95,91	98,85	121,77	4152,23	4490,52	5566,82	5915,05	6442,02	6544,22	4219,66	127,66	103,31	99,15	86,49	87,39	90,77	89,06	100,68	148,57	6329,4	6071,86	4310,22	6299,08	6073,99	6665,86	3490,16	150,78	114,13	93,05	81,83	99,86	122,37	120,03	135,94	198,12	5330,32	5660,14	3620,24	6329,9	5776,91	6620,8	3346,47	164,23	112,66	97,29
68,8	5	90,13	86,17	85,6	95,36	98,72	121,4	4089,03	4428,91	5509,06	5836,9	6360,18	6468,17	4159,63	126,65	102,74	97,11	85,85	86,35	91,23	87,17	99,48	146,8	6261,82	6003,11	4250,81	6207,91	5986,91	6582,84	3438,09	149,39	112,64	92,06	80,3	99,83	121,43	119,34	134,52	195,3	5265,29	5592,62	3563,4	6256,23	5731,22	6558,37	3292,04	161,87	110,64	97,18
69	5	89,03	84,67	84,57	94,36	96,5	120,08	4024,08	4365,61	5443,38	5767,03	6285,06	6406,2	4101,16	125,23	101,33	94,37	85,74	86,25	90,96	85,8	98,46	144,43	6171,24	5927,09	4187,24	6134,24	5915,6	6516	3388,54	147,86	110,86	91,37	77,73	98,37	120,54	118,86	131,79	193,61	5201,65	5541,07	3510,17	6179,34	5677,55	6485,45	3238,26	160,03	110,45	95,68
69,2	5	87,62	83,35	82,62	92,96	94,72	118,25	3962,72	4301,63	5378,16	5698,21	6212,71	6327,67	4039,32	123,93	100,96	92,31	85,36	85,57	89,88	85,09	97,26	143,4	6096,99	5850,83	4120,64	6065,73	5831,23	6429,46	3334,19	147,31	109,18	90,54	76,44	98,34	120,35	117,1	131,35	192,28	5134,92	5477,58	3458,45	6136,98	5616,09	6405,5	3185,92	158,8	108,64	94,83
69,4	5	87,02	82,91	82,35	93,26	93,86	117,57	3905,32	4237	5315,14	5640,86	6153,58	6277,53	3980,5	123,47	100,41	91,12	84,44	84,02	88,83	84,08	96,69	141,85	6016,12	5785,99	4062,31	6012	5772,81	6352,01	3278,66	146,27	107,35	89,57	75,61	97,36	119,26	115,92	130,62	190,89	5067,43	5404,84	3409,77	6088,88	5557,26	6329,62	3133,03	156,65	107,66	93,52
69,6	5	87,16	81,45	82,22	92,38	93,28	116,19	3847,21	4171,26	5241,36	5581,02	6076,97	6218,36	3914,69	122,67	98,84	89,42	83,54	83,14	87,19	83,82	95,34	140,35	5933,52	5699,28	3995,67	5953,76	5712,9	6274,66	3217,48	144,97	105,78	88,17	76,13	96,35	118,01	114,45	129,51	188,77	4998,7	5345,24	3357,18	6018,22	5483,97	6264,06	3078,63	155,82	106,7	91,39
69,8	5	86,98	79,96	81,3	91,04	92,72	115,24	3790,67	4103,22	5152,9	5523,08	6002,87	6132,48	3841,63	121,63	97,79	89,53	83	82,17	85,88	83,85	94,33	139,83	5842,52	5617,3	3928,74	5893,46	5670,92	6198,21	3155,4	142,68	105,49	86,52	76,96	94,35	115,97	112,86	128,92	187,16	4922,3	5258,16	3300,39	5931,41	5410,55	6196,78	3017,41	153,93	105,65	89,92
70	5	86,34	79,02	80,52	89,41	92,02	113,99	3727,41	4037,16	5074,3	5470,62	5930,39	6068,41	3759,65	120,3	97,9	89,97	82,1	81,03	85,11	83,79	92,43	137,75	5746,57	5522,34	3863,02	5824,57	5609,04	6142	3082,89	141,08	104,53	86,12	76,35	92,96	113,54	111,94	127,9	184,93	4848,66	5183,16	3240,11	5870,81	5341,89	6134,57	2950,82	152,84	104,12	88,79
70,2	5	84,86	77,95	79,46	88,44	91,25	111,9	3661,26	3966,21	4978,61	5384,24	5855,95	5980,38	3662,42	118,5	95,91	90,08	80,61	80,38	84,34	81,95	90,26	135,84	5645,44	5414,26	3797,18	5753,85	5529	6068,19	2998,99	139,15	104,46	85,41	75,85	92,64	112,25	110,91	126,09	182,27	4762,76	5089,12	3179,03	5782,96	5275,91	6064,04	2871,59	151,52	102,56	87,9
70,4	5	83,66	76,84	78,18	88,09	90,57	110,93	3593,96	3890,18	4890,67	5302,72	5780,26	5882,6	3554,24	116,88	94,69	89,03	79,66	79,35	83,93	80,84	89,25	133,37	5551,97	5318,13	3730,37	5656,92	5445,46	5980,66	2906,61	137,01	103,28	84,83	75,35	91,74	112,63	109,89	123,97	178,74	4675,06	4986,88	3116,07	5696,25	5212,32	5991,91	2780,33	151,04	102,63	89,01
70,6	5	81,61	75,24	77,36	86,68	88,86	108,29	3521,17	3811,78	4792,17	5222,28	5712,06	5795,45	3434,72	115,04	93,09	86,96	78,23	79,48	82,85	80,04	88,55	131,32	5446,59	5219,85	3657,22	5581,2	5369,32	5903,89	2800,89	135,85	102,46	84,27	72,69	89,38	112,86	108,5	121,24	175,63	4587,29	4888,96	3053,56	5607,72	5127,38	5901,07	2675,72	149,1	102,07	89,31
70,8	5	79,57	74,49	76,71	86,48	87,2	106,46	3451,36	3732,71	4697,66	5141,65	5629,16	5698,8	3296,03	113,28	91,18	86,43	77,14	78,61	80,88	80,01	87,46	129,31	5353,49	5124,16	3581,91	5513,63	5287,03	5817,15	2682,5	134,64	101,25	84,14	71,47	88,93	112,89	108,21	120,03	173,98	4485,11	4770,91	2989,44	5546,57	5051,04	5798,04	2558,6	146,57	101,66	88,83
71	5	78,9	74,14	76,19	86,43	86,62	104,78	3376,54	3646,7	4602	5069,79	5566,99	5632,45	3146,39	111,63	90,1	84,35	76,04	76,53	80,38	79,01	87,71	127,28	5248,72	5026,17	3508,38	5447,66	5195,13	5721,4	2548,35	131,64	100,18	83,33	70,16	87,87	113,23	108,29	118,14	172,2	4396,54	4673,96	2923,79	5458,18	4967,9	5691,81	2429,41	142,91	100,69	87,57
71,2	5	78,34	74,88	76,1	85,3	85,21	104,21	3301,68	3562,88	4501,73	4992,63	5483,75	5541,8	2972,68	109,54	88,67	84,04	76,14	76,15	80,07	78,01	87,68	125,88	5139,39	4913,83	3420,87	5358,26	5113,75	5628,48	2394,86	128,71	99,58	82,77	69,83	87,06	112,25	107,06	117,43	170,59	4300,25	4572,46	2850,68	5362,48	4886,11	5601	2283,07	140,34	99,08	86,34
71,4	5	77,43	74,41	75,84	84,1	84,1	104,29	3231,43	3481,32	4398,76	4913,2	5386,87	5446,89	2785,12	107,47	87,97	84,56	76,34	75,74	80,15	77,41	87,72	124,76	5025,53	4802,36	3338,47	5262,24	5031,85	5534,68	2231,03	125,55	98,82	82,36	70,16	85,83	110,46	106,46	117,19	169,93	4204,99	4464,9	2780,56	5249,26	4803,58	5513,2	2115,12	136,52	97,5	85,26
71,6	5	76,79	73,87	75,76	82,15	82,78	102,55	3154,65	3401,68	4302,54	4837,86	5282,09	5354,45	2581,39	105,7	89,03	85,16	76,59	75,54	80,32	76,06	87,4	123,46	4888,78	4675,07	3258,35	5157,3	4922,97	5446,95	2048,71	123,1	97,1	82,52	69,24	85,06	107,07	105,5	116,34	167,28	4111,17	4375,86	2713,21	5142,89	4712,14	5420,82	1938,33	133,56	96,3	82,77
71,8	5	77,01	72,85	74,74	80,77	82,67	100,91	3077,69	3314,44	4202,92	4741,4	5177,63	5250,13	2364,04	103,29	89,19	85,15	76,45	74,63	80,26	74,88	86,72	121,45	4752,18	4542,19	3176,6	5045,4	4806,8	5331,97	1858,25	119,66	95,66	81,36	69,13	84,94	105,45	104,21	115,33	164,51	4015,76	4265,5	2645,29	5017,91	4624,58	5315,82	1748,76	131,05	95,55	81,66
72	5	77,76	72,85	74,02	80,91	83,51	99,65	2999,04	3230,65	4099,11	4638,77	5050,54	5128,28	2139,66	102,29	88,66	83,67	76,24	74,39	79,95	73,37	85,91	119,88	4606,82	4403,3	3092,6	4912,13	4677,41	5207,86	1664,78	116,25	93,19	79,96	68,45	84,19	104,06	102,57	113,67	161,27	3908,2	4144,18	2578,04	4893,49	4512,59	5208,21	1557,91	128,77	95,32	81,47
72,2	5	77,93	72,23	73,15	80,61	83,2	98,07	2913,5	3143,46	3982,78	4519,53	4905,25	4990,16	1917,35	100,33	87,23	81,96	75,85	73,84	79,25	72,99	84,56	118,21	4437,49	4249,53	3002,32	4768,58	4545,33	5065,72	1474,12	114,05	91,35	79,08	67,86	83,36	102,37	100,34	112,31	158,44	3780,54	4005,83	2508,51	4738,1	4376,6	5070,46	1372,02	125,22	94,88	80,88
72,4	5	77,72	71,99	72,28	80,96	82,05	96,3	2822,61	3043,52	3854,02	4379,21	4729,44	4829,52	1703,89	98,68	85,89	81,49	74,71	72,31	77,59	72,07	82,95	115,86	4246,36	4074,78	2904,44	4601,87	4386,26	4896,85	1302,9	111,27	89,97	76,88	67,14	83,08	101,17	99	110,95	155,54	3633,64	3843,66	2432,49	4557,18	4234,98	4906,35	1205,3	121,73	95,27	79,59
72,6	5	77,72	71,21	71,28	80,96	80,73	93,57	2711,16	2921,94	3697,07	4202,25	4531,35	4643,02	1507,32	96,39	84,17	79,17	72,9	71,01	75,36	70,84	81,28	112,56	4008,73	3863,86	2789,12	4384,68	4180,8	4679,53	1152,37	108,2	88,9	75,24	66,26	82,69	100,52	98,24	109,8	152,16	3455,77	3649,79	2342,31	4323,22	4049,52	4713,04	1063,4	119,36	94,05	79,31
72,8	5	75,27	70,69	69,92	80,15	78,83	92,17	2581,93	2779,77	3503,87	3984,34	4284,72	4406,24	1331,23	94,09	82,4	78,57	72,25	70,74	73,68	70,01	79,63	109,06	3731,64	3611,78	2648,44	4115,85	3935,25	4414,52	1026,27	105,63	88,78	74,11	64,87	82,02	98,63	96,77	108,4	148,05	3242,35	3416,72	2236,07	4042,03	3824,03	4472,73	943,66	116,85	91,49	79,14
73	5	73,95	69,41	69,37	79,75	77,09	90,58	2427,37	2606,61	3266,16	3712,08	3978,18	4105,82	1180,79	92,33	81	78,72	70,99	70,07	72,94	69,34	78,49	104,69	3399,92	3311,07	2486,98	3789,68	3627,54	4089,32	927,95	103,88	88,63	73,26	64,37	81,4	98,61	95,89	106,91	145,04	2988,36	3141,07	2112,27	3712,94	3545,2	4183,11	845,57	114,69	89,25	79,1
73,2	5	72,2	67,59	69,42	78,39	74,59	87,45	2233,61	2396,37	2977,31	3370,44	3605,13	3745,84	1050,98	90,27	80,75	78,34	70,15	70,02	72,32	68,56	77,5	99,75	3021,7	2960,59	2291,46	3405,53	3258,81	3708,31	849,9	101,9	87,55	73,01	63,19	80,69	98,63	94,68	105,13	140,07	2685,91	2821,7	1960,09	3322,16	3212,88	3824,72	768,65	112,42	87,39	78,33
73,4	5	71,31	65,88	69,27	76,32	73,08	83,94	1992,81	2129,82	2635,14	2968,58	3180,5	3329,85	935,77	87,7	79,71	77,35	69,54	69,49	72,11	67,93	75,94	95,24	2597,95	2564,78	2050,24	2968,79	2834,79	3262,92	791,09	99,63	86,47	72,71	62,87	80,23	98,59	93,86	102,93	136,36	2341,48	2458,32	1769,12	2884,83	2828,37	3404,64	699,26	110,6	84,71	77,96
73,6	5	70,53	65,4	69,12	75,72	71,58	80,51	1705,62	1819,49	2234,7	2506,12	2701,83	2861,82	826,66	87	78,3	75,9	68,79	69,48	71,28	66,49	75,34	92,04	2140,79	2126,7	1763,58	2485,24	2358,05	2774,08	740,76	98,18	84,86	72,39	61,99	79,46	98,4	92,72	100,79	131,62	1955,7	2057,12	1540,68	2412,64	2393,85	2932,04	633,23	107,73	82,89	77,18
73,8	5	70,56	64,43	68,05	74,56	70,1	78,04	1386	1475,53	1802,17	2011,85	2191,67	2352,73	719,58	84,92	76,92	75,08	68,1	69,18	71,38	66,78	74,55	88,75	1679,46	1678,97	1446,03	1983,95	1868,11	2257,93	695,27	96,29	83,28	71,66	62,66	79,19	97,55	91,68	99,4	127,98	1556,02	1642,78	1282,33	1927,13	1937,88	2422,63	567,24	105,37	81,97	75,52
74	5	70,26	64,08	66,7	72,75	68,98	74,31	1061,39	1127,23	1370,64	1522,94	1685,64	1839,37	610,65	83,25	76,72	73,87	67,31	66,95	70,69	66,2	73,81	84,98	1248,89	1253,81	1120,77	1499,18	1400,12	1746,65	652,9	94,18	82,06	70,77	62,2	78,47	96,59	89,67	98,83	124,31	1174,49	1248,44	1017,31	1467,54	1494,46	1906,86	501,2	102,79	80,95	73,94
74,2	5	69,58	63,76	66,02	71,88	68,22	71,74	760,72	806,16	977,86	1081,6	1224,38	1359,82	503,77	82,04	75,03	73,05	65,86	66	69,58	65,91	72,7	82,03	878,06	885,37	818,52	1071	987,62	1276,3	611,42	92,72	81,35	69,59	61,9	77,66	94,43	88,47	98,15	120,72	841,35	904,58	768,36	1066,7	1095,69	1425,26	437,53	101,94	80,42	73,16
74,4	5	67,99	63,47	64	71,56	68,23	70,75	515,64	545,16	660,5	724,12	839,92	953,8	407,15	80,18	73,97	71,92	65,54	64,29	68,7	65,85	70,66	79,91	590,76	599,48	568,23	729,99	659,72	884,94	574,14	90,77	80,89	68,19	59,79	76,22	92	87,6	97,68	117,49	582,19	636,81	563,56	751,53	771,99	1016,17	378,77	99,63	79,27	71,44
74,6	5	67,32	63,21	62,92	71,52	67,96	69,58	339,19	359,54	434,94	463,46	548,06	634,75	323,91	79,37	73,33	71,06	64,54	63,43	68,29	64,94	69,84	77,42	392,45	402,13	390,18	482,1	426,75	585,8	538,4	88,87	81,48	67,4	58,44	75,13	90,58	86,92	96,28	115,12	402,91	451,69	415,52	529,33	533,68	697,16	329,5	99,41	77,85	70,56
74,8	5	65,7	62,43	61,96	71,03	67,52	68,35	233,55	250,28	298,61	296,95	353,04	413,04	261,47	77,87	72,68	69,21	64,19	62,33	67,75	64,02	68,27	75,05	277,18	284,58	282,05	324,21	284,11	383,78	505,14	86,64	80,09	66,33	57,3	74,29	90,05	86,13	94,32	111,46	296,27	343,43	326,28	389,93	382,07	474,82	290,36	97,26	77,68	69,77
75	5	63,61	61,92	61,83	70,34	66,45	66,86	177,42	191,24	231,66	211,6	242,16	278,54	218,94	76,93	71,86	67,76	63,54	62,15	66,69	62,17	65,92	73,16	214,51	227,49	225,62	243,14	212,3	263,55	473,27	84,98	77,43	66,06	56,98	73,26	89,32	85,33	92,88	109,55	244,21	289,65	280,39	316,11	300,39	339,59	261,06	96,2	76,13	70,12
75,2	5	62,8	61,2	61,42	69,71	65,12	66,07	154,09	169,17	198,42	168,24	184,56	207,57	193,19	76,4	70,6	65,81	63,44	61,65	65,24	60,92	65,46	72,23	185,53	200,91	202,13	201,47	177,02	203,97	441,35	84,42	75,08	65,89	56,73	72,41	89,38	84,63	91,74	107,65	221,65	265,24	261,64	279,59	260,39	272,95	239,28	94,47	76,04	70,23
75,4	5	62,32	59,91	60,86	68,94	64,64	65,72	146,86	161,68	187,11	149,43	157,28	169,84	179,46	74,96	69,02	64,65	62,49	61,49	64,82	60,86	64,58	71,5	174,57	190,09	194,65	183,16	164,16	176,05	408,34	82,94	73,2	64,95	56,34	72,64	88,49	83,59	91,1	106,67	212,58	255,58	255,44	262,6	241,52	239,81	222,65	93,99	75,26	69,94
75,6	5	62,01	59,41	60,5	67,46	63,73	64,35	144,24	159,79	182,35	142,58	146,09	152,7	171,96	73,68	68,09	64,15	62,18	60,13	63,95	59,94	64,17	71,39	170,81	186,5	192,41	175,23	158,88	164	371,82	81,67	72,07	63,82	56,76	72,23	87,66	82,36	90,89	106,28	208,24	250,85	252,69	255,77	233,64	224,8	208,53	93,03	74,9	70,01
75,8	5	61,04	58,44	60,37	67,03	62,97	63,64	142,09	158,34	179,5	140,42	139,78	145,11	166,96	72,62	67,01	63,91	61,7	59,43	62,9	59,75	63,87	71,49	168,32	183,06	189,5	171,04	156,97	157,68	332,24	81,15	72,48	62,55	56,9	71,3	86,53	81,05	89,31	106,12	204,59	246,65	250,63	250,59	228,52	217,92	198,17	92,9	75,15	70,13
76	5	60,88	58,1	60,53	66,28	62,67	63	140,89	156,02	176,68	137,65	136,27	141,38	164,15	71,27	67,87	64,04	60,37	58,58	61,98	58,64	62,53	70,47	166,11	179,44	186,09	168,78	154,62	153,52	291,84	79,95	72,69	61,96	55,54	69,96	85,37	80,14	89,12	106,17	202,29	243,27	246,7	246,57	224,75	213,87	190,48	91,25	75,47	68,78
76,2	5	60,81	57,82	59,79	64,74	62,15	61,2	138,48	153,14	173,53	135,44	133,46	140,08	160,66	70,6	69,26	62,77	59,26	58,54	60,82	57,33	62,65	69,39	164,32	175,66	182,86	165,53	152,4	149,5	253,24	78,64	73,8	61,71	55,02	69,07	84,44	79,8	87,02	105,13	199,18	239,49	241,76	242,48	220,42	210,38	184,93	90,71	75,43	67,37
76,4	5	60,76	57,3	58,5	63,64	61,55	59,54	136,21	149,88	170,16	133,03	131,3	137,96	157,34	70,34	69,05	62,2	58,27	57,66	60,88	55,97	61,1	67,62	161,9	172,54	179,23	163,2	149,93	146,14	219,37	76,78	73,23	61,34	53,73	68,4	83,08	78,47	84,65	102,79	195,51	234,81	237,55	237,63	217,54	207,7	180,19	88,24	75,13	64,89
76,6	5	60,11	57,71	57,93	63,15	60,55	58,65	134,48	146,96	167,62	130,29	128,64	135,49	153,56	70,18	68,44	61,42	56,78	57,59	60,15	54,47	59,64	65,94	158,12	170,16	175,91	161,01	147,2	142,2	192,36	75,75	71,49	61,66	52,96	66,56	82,13	78,23	83,25	101,82	192,05	229,7	234,05	234,57	214,18	203,85	177,07	86,93	73,33	63,71
76,8	5	60,27	57,49	57,26	63,02	59,91	58,55	131,2	144,56	164,1	127,68	127,07	132,71	148,73	69,91	67,58	60,84	56,67	56,82	59,6	53,08	58,9	64,69	154,9	167,21	172,96	157,93	144,6	140,12	172,77	75,1	69,8	62,03	51,87	65,44	81,19	77,8	81,48	100,19	189,27	226,04	229,69	231,78	211,87	201,7	172,7	85,44	71,77	61,63
77	5	60	56,81	56,91	63	58,84	58,72	128,54	142,37	161,28	125,81	125,78	129,85	143,89	69,99	65,67	60,7	55,89	55,68	59,45	53,1	58,68	64,12	152,06	163,96	170,12	155,79	142,23	138,36	161,24	74,29	67,62	60,94	50,72	65,08	80,22	78,04	80,66	98,84	185,77	222,76	226,05	228,24	209,12	199,81	170,35	84,64	70,03	60,84
77,2	5	59,41	56,65	56,14	62,28	58,34	58,69	126,17	140,02	158,02	123,65	124,38	128,07	139,65	69,46	64,23	60,67	55,41	55,08	58,4	52,42	58,56	64,67	149,65	161,83	168,06	153,15	140,35	136,99	153,24	73,2	66,26	59,45	51,41	64,17	79,61	77,72	79,98	97,91	182,69	219,49	222,5	225,06	207,33	197,15	167,24	84,86	69,72	60,64
77,4	5	58,55	54,77	54,27	62,08	58,13	58,34	123,92	137,63	154,91	123	122,49	125,67	135,03	69,29	63,39	59,99	55,27	54,04	57,06	52,67	58,25	64,2	147,47	159,02	164,73	150,81	139,4	135,32	147,08	73,01	66,04	58,87	50,75	63,3	78,84	76	78,83	97,74	179,87	215,09	218,58	220,43	204,19	194,08	164,23	84,46	68,98	60,56
77,6	5	56,91	53,11	53,66	60,64	57,6	57,65	122,46	135,26	151,79	121,43	120,7	124,16	130,65	68,84	63,14	59,3	54,2	53,87	57,28	52,54	57,16	63,25	145,39	155,31	162,26	148,52	136,53	133,89	140,51	72,37	66,39	57,43	50,22	62,22	78,08	75,34	79,01	96,34	176,58	211,75	212,83	216,34	200,27	190,39	162,88	84,27	69,73	61,06
77,8	5	55,93	53,13	52,6	58,66	57,4	56,61	121,01	132,28	147,81	119,96	119,02	123,58	127,01	68,09	62,53	57,65	54,95	53,61	56,13	52,01	57,23	62,3	142,73	152,65	159,64	145,81	134,67	131,29	134,68	71,69	66,55	56,13	49,06	62,02	77,57	74,04	77,59	94,91	173,26	206,97	207,78	211,67	195,76	186,77	161,68	83,28	69,75	60,65
78	5	53,78	52,38	51,5	57,01	56,1	55,37	119,73	129,08	144,04	117,84	117,1	121,5	122,63	67,16	60,25	57,45	54,38	53,54	55,55	52,58	56,27	60,4	139,79	150,3	155,3	143,69	132,43	129,05	129,4	71,32	65,61	55,87	47,81	62,26	76,09	71,46	76,13	93,22	168,81	201,34	202,98	206,43	190,36	182,03	159,18	82,19	68,48	59,25
78,2	5	52,09	52,02	50,78	56,41	54,65	55,02	117,89	125,76	141,16	115,61	114,74	119,33	118,54	65,85	59,7	56,47	53,67	53,24	54,31	52,41	55,26	59,94	135,88	146,88	151,5	140,28	130,66	126,85	123,79	71,18	64,53	55,93	46,92	60,22	75,26	70,62	75,6	91,76	164,4	195,24	197,16	201,55	184,52	176,12	155,95	80,34	67,3	58,01
78,4	5	51,37	52,02	51,08	56,19	53,35	54,59	114,63	122,99	138,73	113,45	112,46	117,32	115,13	65,03	58,77	56,28	53,47	53,02	53,83	51,02	53,62	58,81	132,07	143,28	147,84	137,42	128,09	124,97	119,42	70,55	63,17	54,88	45,68	59,31	73,95	69,05	74,59	89,16	159,16	189,18	189,33	194,64	178,34	170,83	152,06	79,02	64,63	55,65
78,6	5	50,43	51,73	51,08	55,56	52,23	53,87	111,94	121,05	135,59	110,65	110,08	114,21	111,93	63,52	56,75	55,76	52,16	51,22	53,15	50,64	53,05	57,7	127,28	138,14	142,72	133,7	124,32	122,5	116,56	69,39	61,17	53,75	44,93	58,38	72,48	68,33	73,66	86,59	152,89	181,12	181,14	186,98	172,45	165,34	147,47	77,33	62,75	54,04
78,8	5	50,25	51,52	50,82	55,63	51,25	53,39	109,28	118,85	131,96	108,47	107,74	110,83	110,54	61,62	56,59	54,75	50,51	50,37	51,99	49,17	51,79	56,65	123,65	133,79	137,91	130	121,77	120,81	113,41	67,7	59,29	52,75	44,14	57,18	70,56	66,5	72,76	84,96	146,36	172,53	172,6	177,6	165,88	158,86	143,19	76,41	61,66	53,5
79	5	50,51	50,33	49,73	55,68	51,5	52,11	107	116,93	128,53	105,84	105,84	108,21	109,71	61,09	55,39	54,29	48,52	50,22	51,54	48,48	50,4	55,79	120,01	129,54	133,62	126,29	118,32	117,95	110,53	66,88	58,52	52,23	43,21	55,95	69,2	64,7	71,1	82,59	139,38	161,97	162,62	167,76	157,82	152,07	138,05	74,35	59,99	53,17
79,2	5	49,39	48,85	48,3	55,01	50,93	51,32	104,27	114,4	125,35	102,69	104,16	106,57	108,07	60,13	54,02	53,23	47,17	49,82	52,45	47,55	49,7	54,02	116,4	123,98	128,77	122,76	114,41	115,69	107,28	65,15	58,17	50,71	42,97	54,54	68,03	64,77	69,21	79,02	131,54	151,66	151,53	157,05	149,1	144,57	134,69	72,76	59,34	53,55
79,4	5	49,18	48,7	47,83	53,77	50,47	50,21	101,24	111,97	121,98	100,74	102,42	106,18	107,15	59,89	53,93	52,42	46,62	48,72	50,92	46,25	49,7	51,94	112,35	119,83	123,51	118,31	111,27	113,28	105,67	63,48	58,1	50,09	42,01	53,84	67,66	63,97	67,3	75,12	124,52	140,83	140,93	145,02	139,88	137,25	130,53	70,49	58,63	52,67
79,6	5	48,23	47,11	46,88	53,24	49,17	49	99,95	108,88	118,31	98,73	100,33	105,51	105,7	59,57	52,72	50,83	45,99	48,1	50,57	46,04	48,04	49,31	108,62	115,43	117,47	114,22	109,11	110,16	103,16	63,02	56,98	49,94	42,19	54,24	67,79	63,61	65,97	72,19	117,35	130,99	131,22	134,12	130,03	129,21	125,14	69,09	58,51	52,13
79,8	5	47,42	45,7	45,71	52,34	48,65	48,24	97,79	105,44	116,16	97,6	98,62	104,34	104,36	59,72	52,86	49,93	46,16	47,15	49,42	45,15	47,39	48,07	105,08	110,29	113,85	110,12	107,37	107,72	100,55	62,29	56,28	49,54	41,7	53,61	68,28	63,55	65,65	68,65	111,31	122,51	120,79	124,27	120,69	121,46	120,64	67,53	58,61	50,92
80	5	46,69	45,32	45,73	51,73	48,52	47,57	96,48	103,62	115,21	95,9	97,83	103,36	103,36	59,81	52,16	49,61	46,37	46,8	48,89	43,79	46,95	46,6	101,25	106,42	109,63	107,78	105,06	105,6	98,6	61,87	55,46	48,08	41,88	53,95	66,91	62,3	65,29	66,57	106,2	115,64	112,83	115,31	111,55	115,21	116,89	65,79	56,99	50,14
80,2	5	45,35	44,96	45,22	50,38	48,09	46,69	95,3	101,53	113,22	94,48	96,17	101,7	101,24	58,54	50,96	48,21	45,64	45,5	48,16	43,8	47,25	45,34	98,81	102,26	105,83	104,62	101,6	102,83	96,49	61,14	54,78	48,46	41,47	53,43	65,73	61,18	65,28	65,08	101,85	109,73	106,78	108,91	104,85	110,17	111,74	64,45	57,33	49,21
80,4	5	44,62	44,75	45,3	49,17	46,62	45,78	94,14	99,91	111,01	92,51	94,53	98,56	99,83	57,82	51,16	46,4	44,21	44,81	47,44	43,06	46,35	44,37	96,71	99,75	102,19	102,52	99,5	99,82	94,48	59,68	53,85	47,19	41,26	53,07	63,77	59,85	65,54	64,25	98,29	105,35	102,35	103,74	99,76	105,78	109,37	63,79	56,94	49,7
80,6	5	43,86	44,59	44,86	46,89	45,87	44,56	93,41	98,52	109,2	89,78	92,78	96,23	98,58	56,96	50,35	45,33	43,2	45,02	46,79	43,26	45,63	44,55	94,21	98,32	99,73	99,91	97,38	97,39	92,63	59,15	52,96	46,19	40,96	52,23	63,2	58,38	64,47	63,07	94,95	101,12	98,33	100,96	96,39	102,49	106,82	62,71	56,3	49,79
80,8	5	43,15	43,55	44,42	46,06	45,11	44,93	91,31	96,7	107,11	87,33	91,15	94,71	96,57	55,92	50,16	45,25	43,06	44,84	46,7	42,98	45,6	44,72	92,1	96,8	97,93	98,55	95,08	95,62	90,84	58,57	52,79	45,05	40,87	51,3	62,22	57,35	62,16	61,81	92,16	98,02	94,62	98,02	94,47	99,73	105,06	62,6	55,51	49,47
81	5	43,1	43,04	43,54	45,53	44,45	44,56	88,99	94,65	105,19	86,13	89,17	94,84	94,5	55,36	51,08	44,86	42,45	43,57	45,54	42,4	44,28	44,55	90,21	95,16	96,69	96,49	93,22	93,91	89,73	57,43	52,87	44,43	40,35	49,87	61,73	56,98	59,98	60,41	89,71	94,95	91,73	95	93,01	97,37	102,58	61,87	54,61	48,17
81,2	5	43,09	41,7	43,15	45,76	43,26	43,6	87,53	92,31	102,35	85,31	87,46	94,22	93,1	54,34	48,95	43,73	42,66	43,47	45,21	42,16	42,57	44,76	88,61	93,18	95,86	94,45	92,52	91,92	87,89	56,35	52,36	44,48	39,83	49,73	61,23	56,74	58,94	59,36	87,77	92,25	89,27	93,44	91,94	95,57	101,08	61,86	53,54	47,55
81,4	5	42,24	41,18	42,15	45,29	43,41	42,22	85,35	90,06	99,94	84,39	85,85	92,4	91,66	53,87	48,31	44,57	42,28	42,75	43,79	40,93	42,47	44,36	87,53	91,53	94,94	93,28	91,26	90,78	87,21	55,23	51,8	43,89	39	48,73	61,34	55,33	57,16	57,61	85,66	90,32	87,08	92,03	89,54	93,69	99,84	61,13	52,57	46,02
81,6	5	41,82	40,28	41,12	44,8	42,98	41,59	83,46	89,11	98,32	83,11	85,75	90,74	90,53	53,64	48,16	44,62	41,94	41,97	43,88	39,83	42,84	42,93	86,04	90,45	92,67	92,86	90,02	90,27	86,03	54,48	50,43	43,88	38,08	47,48	60,22	53,65	55,97	57,57	84,53	89,47	86,32	89,94	87,21	91,92	98,51	59,35	50,74	45,7
81,8	5	41,02	39,3	40,04	44,48	41,72	40,43	81,11	87,45	96,02	82,32	84,53	89,87	88,85	52,72	46,16	43,82	41,51	40,58	43,86	39,44	42,62	41,99	85,38	88,73	90,72	91,36	88,07	88,7	84,21	53,55	50,09	44,07	36,7	45,74	58,91	52,05	55,33	57,06	83,26	88,27	85,26	87,77	85,16	90,71	97,55	58,51	49,65	44,51
82	5	40,63	39,37	39,38	43,23	40,54	38,87	79,48	86,54	93,96	81,41	83,62	87,82	87,59	52,18	45,39	42,71	39,39	40,64	43,26	39,43	41,04	40,86	84,06	86,81	88,21	89,78	87,02	86,99	82,62	51,43	49,67	42,28	36,03	45,35	57,05	51,41	54,87	55,76	81,98	87,67	84,53	86,45	83,21	89,48	97,15	57,66	48,67	43,57
82,2	5	40,32	39,77	38,29	42,3	39,66	38,42	78,38	85,63	92,59	80,22	82,45	85,38	86,34	50,96	45,16	42,59	38,73	40,38	41,72	39,04	39,72	40,26	81,88	86,08	85,81	87,53	85,81	86,19	80,89	50,34	48,52	40,39	35,34	44,5	55,18	49,89	53,87	54,45	80,35	86,31	83,51	85,01	81,9	87,55	94,71	56,77	48,39	43,25
82,4	5	40,03	39,53	37,92	42,73	39,69	38,79	77,85	84,07	92,19	78,99	80,35	84,12	85,26	50,3	44,84	43,33	37,96	40,89	41,54	38,14	38,98	40,37	80,29	85,64	85,42	86,13	84,36	84,84	79,33	50,62	47,24	39,86	34,3	43,7	53,39	49,06	52,37	53,33	79,2	85,4	82,3	83,51	80,28	86,99	92,35	56,44	47,58	42,85
82,6	5	39,2	38,78	37,03	42,12	40,17	38,85	76,7	82,07	91,09	77,6	79,38	83,23	83,92	49,5	43,95	42,38	36,83	40,33	39,84	37,54	37,84	40,07	78,35	82,99	85,25	84,51	82,87	83,74	77,46	50,51	45,54	39,14	33,89	42,3	52,13	48,61	51,31	52,26	78,04	83,94	81,29	81,79	79,03	85,32	90,05	54,8	46,59	41,36
82,8	5	37,81	37,28	37,2	41,59	38,67	38,45	75,35	80,47	89,67	76,42	77,23	81,71	82,21	48,95	42,64	40,99	36,2	40,15	38,41	37,22	37,06	40,09	77,18	80,91	84,8	83,02	81,4	82,25	76,75	49,72	44,22	39,34	34,08	41,23	51,01	47,59	51,78	51,74	76,91	81,7	79,32	80,5	78,21	83,47	88,6	54,02	45,28	40,47
83	5	36,5	36,94	35,94	41,05	38,45	37,36	74,34	79,18	87,87	73,87	75,45	79,37	80,52	48,48	42,92	40,34	35,44	39,34	37,26	35,68	36,38	38,83	76,19	79,43	82,8	82,08	79,42	81,19	76,47	49,49	43,43	39,18	33,64	40,37	50,74	47,38	50,93	51,08	75,93	79,74	77,88	78,6	76,85	81,77	86,94	52,31	44,23	38,99
83,2	5	35,67	35,81	35,07	40,24	37,89	36,63	72,54	78,06	86,06	71,97	74,64	77,36	78,98	48,32	42,88	38,96	35,3	37,75	36,83	34,08	36,06	36,69	75,25	78,48	81,02	80,64	77,1	79,57	74,67	48,34	42,41	40,08	32,67	39,99	50,39	47,35	50,04	50,38	75,08	77,91	75,45	76,92	75,85	80,49	86	51,43	42,56	38,36
83,4	5	34,6	35,46	33,84	39,98	36,78	35,37	70,74	76,55	84,36	69,78	72,68	76,1	76,98	47,29	41,27	37,5	35,52	36,16	35,71	33,83	35,22	35,79	73,74	76,7	79,44	79,42	76,21	77,95	73,05	47,63	42,43	39,36	32,1	39,09	49,14	46,86	49,34	50,14	73,68	76,11	73,17	75,6	74,72	79,14	84,31	49,8	41,89	37,28
83,6	5	33,59	35,08	33,45	38,41	35,81	34,15	69,1	75,12	83,19	69,01	72,22	74,99	75,45	46,03	39,88	36,72	34,92	35,75	35,24	33,77	33,8	34,66	73,37	75,14	77,64	78,39	74,64	76,67	71,46	45,97	42,8	38,54	31,62	38,82	49,19	46	48,05	49,56	72,56	75,07	71,77	74,52	73,8	77,72	82,07	49,21	42,42	35,83
83,8	5	32,82	34,47	32,37	38,29	34,73	33,98	67,95	73,28	81,78	67,85	71,17	72,74	73,18	44,71	38,85	36,07	34,91	34,72	34,12	33,02	33,69	33,19	71,12	73,9	76,14	77,02	73,2	75,66	70,2	45,27	42,63	37,52	30,77	38,36	47,82	44,62	47,3	48,46	70,46	73,78	70,59	73,46	72,7	75,97	79,71	48,57	42,08	36,59
84	5	32,78	34,1	31,88	38,26	34,18	32,87	67,49	70,83	80,35	65,97	69,41	71,19	71,96	43,3	37,53	36,42	33,04	34,11	33,64	32,36	33,96	32,21	69,68	73,15	75,58	75,07	71,83	74,25	69,21	44,66	41,08	36,26	29,48	37,78	46,86	42,71	46,98	47,44	68,7	73,33	69,11	72,6	71,27	74,55	78,66	47,82	42,02	36,54
84,2	5	32,76	32,43	31,78	37,11	33,37	32,71	66,87	69,77	78,28	64,77	68,48	69,95	71,09	41,63	35,98	34,89	31,4	33,14	33,12	31,87	34,27	31,76	67,62	71,41	74,68	74,36	71,2	72,48	68,26	44,67	40,35	34,22	29	37,64	46,66	41,09	46,55	45,44	67,16	72,35	67,99	71,71	70,72	72,23	77,82	46,49	40,96	36,04
84,4	5	31,69	31,82	31,71	36,29	31,2	32,71	65,46	69,35	76,52	63,74	66,79	69,35	70,19	41,36	35,39	34,51	30,86	32,33	33,44	31,73	34,09	31,19	65,49	70,93	72,95	73,66	70,42	70,55	67,56	43,46	39,19	32,5	29,27	37,27	45,95	39,54	46,29	44,47	65,73	70,59	67,01	69,9	69,36	70,28	77,45	46,15	39,95	35,23
84,6	5	31,77	31,53	31,03	36,31	31,08	32	65,1	68,93	74,94	61,57	66,32	67,31	68,73	40,78	35,5	34,03	30,76	32,35	33,95	31,14	33,71	31,04	63,51	68,98	71,52	72,72	68,37	68,9	66,8	42,64	38,34	31,1	28,26	37,25	45,33	39,93	44,36	43	64,1	68,04	66,56	67,97	67,63	68,7	77,17	45,29	39,27	34,52
84,8	5	31,26	31,63	30,27	35,3	31,19	31,42	64,66	68,14	73,13	60,6	64,72	66,6	67,67	40,74	34,73	33,51	29,89	31,29	33,93	29,28	32,59	30,24	62,45	67,12	70	72,31	66,62	67,11	64,72	41,31	37,81	29,72	27,16	37,15	45,59	40,37	42,57	41,68	61,87	66,33	64,64	66,23	65,5	68,21	75,98	44,85	38,56	33,64
85	5	30,75	31,58	29,15	34,94	31,37	30,08	63	66,8	71,96	59,73	62,71	65,73	66,46	40,67	33,62	32,21	29,72	30,02	33,32	28,53	31,31	30,06	61,31	64,8	68,72	70,86	65,85	65,25	62,86	40,69	37,39	28,97	25,86	36,33	44,76	40,94	40,53	41,42	60,42	65,26	63,18	64,38	62,81	67,22	72,89	43,34	38,35	32,77
85,2	5	29,52	29,92	29,51	33,52	31,31	29,48	62,09	64,78	70,87	59,44	61,32	64,97	65,32	40,52	31,98	31,23	30,19	29,19	32,68	27,41	29,74	30,05	61,53	63,4	66,97	69,21	64	64,38	61,34	39,44	36,37	28,9	25,12	35,58	44,64	39,81	39,54	41	58,9	64,04	62,43	62,44	60,9	66,43	70,75	43,31	37,71	32,61
85,4	5	29,13	29,54	29,52	32,68	30,59	29,3	59,82	62,26	69,9	58,54	59,39	63,38	63,13	40,38	31,47	30,68	29,41	28,55	31,12	26,56	28,74	30,23	60,24	61,1	66,14	67,12	62,8	63,95	59,99	38,92	35,19	29,13	24,36	34,97	43,02	39,38	38,93	41,69	56,96	63,09	61,19	61,18	60,31	64,69	69,48	42,43	36,18	33,14
85,6	5	28,87	29,33	28,54	31,3	29,95	28,13	57,99	60,05	68,61	56,53	57,62	61,61	61,97	39,57	30,22	30,5	28,01	28,09	29,83	25,1	28,07	29,65	59,41	60,25	65,19	64,45	61,43	62,97	59,12	37,66	34,51	29,15	24,11	33,87	41,61	37,54	39,27	41,62	56,86	62,68	59,37	60,16	59,24	61,85	67,85	41,07	34,87	32,72
85,8	5	28,45	28,84	28,19	30,52	28,83	28,63	56,75	59,46	67,17	55,47	56,35	59,74	60,69	38,3	29,75	30,46	27,13	27,46	30,28	24,36	27,46	30,06	58,4	60,26	64,8	63,34	61,25	62,27	58,3	37,32	34,83	29,43	23,95	34,07	40,55	36,59	39,6	40,48	56,04	61,13	58,16	59,1	59,15	59,85	67,01	39,78	32,88	31,91
86	5	26,61	28,53	27,57	29,26	27,16	29,08	54,96	58,25	65,56	54,28	55,33	58,52	59,48	38	30,16	30,92	27,32	27,46	30,17	24,05	27,04	30,05	56,21	59,41	63,21	61,81	59,68	61,7	57,28	36,22	33,68	29,88	24,13	33,04	39,65	35,34	38,86	39,55	55,66	59,37	56,4	58,1	57,41	58,2	66,24	38,49	31,78	29,49
86,2	5	25,83	27,24	26,48	28,72	26,5	29,32	53,72	57,15	63,43	51,5	54,62	56,73	56,79	36,67	30,66	30,75	26,82	27,81	30,27	24,71	26,8	29,68	55,02	58,76	62,27	61,14	57,65	60,82	56,94	35,72	32,84	29,69	23,65	31,87	39,32	35,43	37	38,2	53,91	57,68	55,72	56,73	55,78	56,81	64,71	37,68	32,09	27,87
86,4	5	25,21	26,29	24,93	29,09	26,22	28,62	53,5	56,67	61,72	50,79	53	55,86	55,9	35,27	30,57	29,92	25,79	26,88	29,87	24,01	26,17	28,11	53,55	57,76	60,23	60,32	56,24	59,48	54,96	35,44	32,33	28,63	22,86	30,14	39,56	35,95	35,7	36,85	52,01	57,01	53,77	55,38	54,93	56,33	63,37	37,14	33,05	26,91
86,6	5	24,76	24,68	23,87	29,68	25,52	26,67	52,36	55,44	60,06	50,38	52	55,09	54,98	34,16	30,41	28,04	25,27	25,76	28,06	23,93	25,12	26,13	52,08	56,23	57,97	58,15	54,31	57,26	53,24	35,2	31,35	28,1	21,69	28,63	38,43	35,28	34,34	36,11	50,59	55,92	51,99	53,81	52,91	55,79	61,22	36,57	33,73	26,49
86,8	5	23,62	23,15	23,22	29,49	25,15	25,35	51,11	53,38	58,28	49,62	50,68	53,89	54	33,04	29,53	26,78	25,04	25,76	26,64	24,48	24,48	24,76	51,32	54,51	55,79	56,7	52,69	55,93	51,2	35,42	29,28	27,16	20,85	27,82	37,55	33,71	34,52	35,27	49,33	55,08	50,65	52,65	51,89	55,09	59,44	36,85	34,5	26,52
87	5	23,03	23,58	22,12	28,35	24,2	24,54	48,89	51,09	56,78	48,18	49,22	52,79	52,01	32,13	28,74	26,45	24,01	25,83	25,6	24,75	23,75	24,2	50,1	52,9	54,61	55,39	50,99	54,44	49,48	35,22	28,55	26,47	20,35	27,62	36,27	32,71	33,23	35,58	47,93	53,66	49,36	51,84	51,82	54,04	58,69	36,44	33,65	26,63
87,2	5	22,22	23	20,63	26,95	24,22	23,15	47,53	49,08	55,69	46	48,25	51,46	51,19	30,96	26,67	25,9	23,9	25,55	25,39	24,04	23,59	23,33	48,26	52,16	52,84	53,71	50,38	52,39	48,14	34,05	27,96	25,65	19,8	27,07	34,93	30,72	33,06	34,4	46,98	53,54	47,83	50,09	50,24	52,17	56,62	35,7	32,69	25,81
87,4	5	20,92	22,26	20,05	25,84	23,85	22,64	46,42	48,09	54,58	43,83	46,51	48,87	49,99	30,42	25,75	25,82	23,58	25,35	26,05	23,13	23,74	23,44	46,82	51,04	52,61	52,21	49,21	51,31	47,12	33,37	28,07	24,82	19,58	27,26	32,56	28,63	31,76	33,51	45,37	51,33	46,45	48,11	49,18	49,63	55,44	34,27	31,31	25,65
87,6	5	20,19	21,8	19,06	24,32	21,88	22,54	45,36	46,81	53,66	41,82	45,34	46,69	47,82	30,92	25,03	25,37	22,2	25,02	25,22	22,25	23,98	24,08	44,86	48,52	51,47	50,39	47,78	49,88	46,25	32,04	26,3	24,31	19,09	26,85	31,46	27,33	29,54	32,54	44,64	49,08	44,75	47,75	47,44	47,39	54,36	32,61	29,62	25,08
87,8	5	19,53	21,34	18,44	23,29	21,23	21,92	44	45,96	51,97	39,78	44,21	45,56	45,57	30,22	23,78	24,53	20,61	24,16	24,51	21,79	23,47	24,1	43,09	47,74	51,41	48,9	46,78	48,24	45,11	30,1	25,64	22,99	18,56	26,55	31,18	26,98	27,64	31,15	43,68	48,05	44,23	45,82	46,27	46,42	52,8	32,39	28,88	24,03
88	5	20,39	20,92	19,42	23,54	20,29	21,84	43,48	45,54	50,84	39,56	43,5	44,59	44,59	29,15	23,62	22,24	19,92	23,26	23,25	20,44	22,78	23,93	41,24	45,98	49,84	46,65	45	46,89	42,74	28,6	25,53	22,11	18,03	25,31	30	26,58	27,14	29,95	42,34	46,4	43,25	44,86	45,35	45,34	52,37	31,01	28,13	23,8
88,2	5	20,62	21,01	19,94	23,46	18,64	21,6	42,38	44,73	49,03	38,94	42,9	43,75	43,82	28,7	23,32	20,76	18,88	21,73	22,34	18,81	21,34	22,12	39,58	44,19	48,4	44,91	43,12	45,34	41,06	27,65	24,73	20,61	16,59	23,99	29,41	25,12	26,86	29,24	40,46	44,18	41,78	43,1	43,53	44,54	50,29	29,24	26,21	22,92
88,4	5	20,74	20,97	19,02	23,59	18,17	20,49	40,08	43,07	47,05	37,54	42,74	42,83	42,79	28	23,28	20,99	17,86	21	21,66	17,98	20,59	20,78	39,31	42,57	46,94	43,33	41,84	44,4	39,94	27,23	24,07	20,03	14,93	22,58	29,36	24,95	26,55	28,35	39,62	43,09	40,32	42,08	42,24	43,39	48,75	28,23	25,63	21,5
88,6	5	20,61	21,14	18,31	23,22	17,83	19,62	37,93	41,53	44,49	36,38	42,16	42,1	41,4	26,89	22,69	20,47	17,29	20,51	21,44	17,65	20,55	20,05	39,01	42,59	45,26	42,42	41,02	42,72	39,7	27,04	24,56	19,76	14,72	22,73	29,05	24,04	25,14	28,05	38,07	41,41	39,64	40,65	40,84	43,51	48,34	27,19	24,18	21,26
88,8	5	19,36	20,38	18,03	22,92	18,19	19,51	36,96	39,49	43,29	34,95	40,69	41,1	40,75	24,87	21,64	21,14	17,83	20,47	21,59	17,69	20,12	19,06	37,72	42,16	42,77	42,07	41,08	40,54	38,82	25,85	23,93	19,01	14,45	21,69	29,35	23,04	25,07	26,78	36,48	41,09	38,55	38,41	39,11	42,28	46,26	26,43	24,48	19,95
89	5	17,84	19,52	17,16	22,48	18,35	18,92	35,79	38,46	41,8	33,19	38,75	39,63	39,24	23,54	20,03	20,96	17,59	21,03	20,39	16,38	20,25	17,74	36,36	41,88	41,27	40,89	40,6	39,76	37,99	25,1	23,3	18,07	14,98	21,1	28,39	22,11	23,53	26,1	35,42	39,32	37,18	37,29	37,92	40,72	44,56	25,56	24,02	21,13
89,2	5	17,08	18,6	15,97	21,33	17,9	17,94	35,39	37,41	41,17	31,63	36,81	37,61	36,74	22,94	18,3	20,28	16,85	20,67	18,67	15,91	19,55	16,7	35,24	40,78	39,88	40,27	39,27	38,37	37,55	23,71	21,42	17,14	15,6	20,8	28,37	21,91	22,12	25,81	34,61	38,77	35,48	36,4	36,54	39,01	43,01	24,63	23,65	21,27
89,4	5	15,58	18,54	14,86	20,59	17,81	16,79	34,47	35,82	40,46	31,45	35,46	36,65	34,88	22,16	17,15	19,84	16,71	19,95	17,1	15,64	18,3	16,38	33,88	39,37	38,63	40,02	37,99	36,83	36,37	21,93	20,05	16,67	15,97	19,67	26,76	21,79	20,84	24,73	34,13	37,89	33,66	34,67	35,41	38,04	41,3	24,54	22,83	19,87
89,6	5	15,27	18,68	15,55	20,02	16,37	16,73	34,05	34,87	38,82	31,2	33,94	35,57	33,21	21,24	16,06	18,76	15,95	19,99	16,29	14,88	16,91	15,88	32,52	37,68	37,32	38,17	35,04	35,84	33,99	20,64	19,31	16,05	15,26	18,6	24,03	21	20,53	23,67	32,88	36	32,46	33,52	33,88	36,04	39,39	23,23	21	19,17
89,8	5	13,91	18,52	15,14	19,64	14,94	15,67	33,08	33,12	36,74	31,07	32,51	33,71	31,72	21,16	15,21	17,71	14,43	18,33	16,32	13,35	15,59	15,09	31,45	35,74	36,01	36,75	32,99	34,32	32,68	19,44	18,28	15,63	14,41	17,94	23,35	20,2	20,76	22,43	31,04	34,81	30,72	32,46	32,75	34,93	36,86	22,69	18,03	17,81
90	5	13,57	17,5	13,42	18,91	13,74	13,65	31,07	32,1	34,75	30,18	31,86	32	30,9	21,12	14,86	17,61	13,22	16,49	15,19	12,54	14,75	14,99	30,63	33,65	34,85	34,47	31,25	33,06	31,75	19,02	18,2	15,74	13,13	16,39	21,33	18,87	20,26	20,43	29,4	33,58	29,26	31,27	31,32	33,8	33,69	22,04	16,81	16,43
90,2	5	13,27	16,03	12,88	17,46	13,11	12,48	29,12	31,99	32,63	29,15	30,6	30,83	30,03	20,5	15,08	15,87	12,3	15,2	15,43	12,1	14,36	14,47	29,55	31,77	33,54	33,29	30,08	31,05	31,27	18,41	17,92	15,72	11,93	15,87	19,92	17,65	19,8	19,32	28,12	31,75	28,24	28,94	29,93	33,01	33,11	21,31	15,88	15,98
90,4	5	12,61	15,18	12,19	16,15	11,8	12,37	27,99	30,31	31,55	26,24	28,7	28,91	28,49	19,53	14,78	14,55	12,37	14,62	15,27	11,68	13,58	13,79	27,83	30,16	32,01	32,33	28,91	28,74	30,26	17,45	16,85	15,27	10,38	14,61	19,27	16,29	19,72	17,91	27,39	30,94	27,57	27,36	28,48	31,19	32,01	20,46	15,74	13,96
90,6	5	11,98	13,66	10,89	15,07	11,35	10,82	26,11	28,76	29,32	24,3	26,71	27,4	27,51	18,54	13,54	12,65	11,41	14,24	13,62	10,46	13,13	13,06	26,14	28,83	31,14	30,97	28,75	27,69	28,27	16,71	15,89	13,95	10,27	13,65	18,63	15,73	18,7	17,36	26,13	29,29	25,44	26,08	27,85	29,52	31,15	20,02	16,1	14,59
90,8	5	11,57	12,08	10,33	13,93	11,08	10,02	25,24	27,6	29,18	22,83	25,96	25,96	26,76	17,76	13,31	12,54	11,98	13,41	12,31	9,83	12,23	12,2	24,94	27,67	30,11	30,26	27,44	26,51	26,53	16,06	15,47	12,46	10,3	13,66	18,92	14,72	16,82	16,84	24,39	28,5	23,92	23,89	26,68	27,57	30,78	19,2	15,89	14,47
91	5	11,05	12,41	9,78	13,61	10,23	9,95	24,37	26,11	28,74	21,94	24,89	24,88	25,53	16,73	13,57	12,92	11,7	13,27	12,11	10,29	12,47	12,57	24,02	26,24	28,91	29,49	26,1	25,45	24,79	15,92	14,46	11,75	10,15	12,05	18,63	14,52	14,62	16,97	23,05	27,05	22,47	22,53	25,09	25,44	29,87	18,33	15,39	13,83
91,2	5	10,62	12,14	9,77	13,88	8,74	9,43	23,27	25,21	26,85	21,27	24,18	24,05	24,82	15,09	12,01	13,38	10,97	13,89	12,38	8,69	12,24	12,32	22,43	24,91	27,77	27,83	24,65	24,78	22,47	14,84	13,92	10,69	8,5	11,88	18,6	14	14,12	16,76	22,07	25,63	22,11	21,82	24,47	23,37	27,91	17,12	15,12	13,6
91,4	5	9,48	11,79	9,27	14,47	8,05	9,42	21,97	23,11	25,78	21,09	22,53	22,83	23,51	14,03	11,28	11,8	9,94	12,9	12,5	7,74	11,44	11,69	21,74	23,61	25,68	26,35	23,48	23,83	22,14	14,47	13,36	10,81	8,39	11,96	18,55	12,88	13,92	16,15	20,13	24,27	21,13	21,47	22,98	22,83	25,95	16,79	13,98	13,45
91,6	5	9,76	11,55	8	13,89	7,54	9,27	20,5	22,53	24,56	20,79	20,86	22,12	22,6	13	10,58	11,28	9,89	11,36	12,5	7,11	10,8	11,01	20,85	22,03	23,7	24,57	22,25	22,68	20,99	13,82	13,12	10,07	7,27	11,37	16,95	12,51	13,66	14,25	19,28	22,95	19,87	20,99	21,1	23	23,89	15,72	12,78	13,01
91,8	5	9,55	11,26	7,97	12,36	7,23	8,87	18,86	22,01	23,59	18,75	19,62	20,95	21,4	12,34	10,28	10,16	9,56	10,7	13,21	6,85	9,78	9,7	20,28	20,51	22,65	22,86	21,2	22,05	20,7	11,92	12,17	9,04	6,35	11,47	15,48	12,37	12,93	13,17	18,49	21,28	18,12	19,44	19,2	21,44	22,85	14,55	13,02	11,86
92	5	8,79	10,72	7,17	12,04	6,68	7,97	17,48	20,58	22,17	16,07	18,56	18,9	19,64	12,27	8,95	8,31	9,84	10,22	12,89	6,68	8,54	9,25	19,05	19,7	21,61	20,85	19,78	19,55	19,83	10,85	10,66	8,86	5,17	10,85	13,6	11,19	12,23	11,85	18	19,58	17,27	18,66	17,61	20,28	20,72	12,75	12,76	10,37
92,2	5	7,64	9,73	6,12	11,36	6,7	6,78	15,7	18,08	19,56	14,48	16,69	17,38	17,87	11,61	7,83	8,05	9,7	10,1	11,77	6,52	7,61	9,23	18,38	18,24	21,31	19,15	18,63	18,4	18,29	10,37	10,67	7,63	4,76	9,91	12,41	10,41	12	11,41	16,31	17,96	15,84	17,45	16,82	18,62	19,06	11,59	12,99	10,4
92,4	5	6,84	9,15	5,66	10,54	6,23	6,36	14,64	16,24	18,2	13,39	16,27	15,41	16,28	11,13	7,5	8,47	9,85	9,12	10,09	6,13	6,61	7,58	17,22	16,94	19,44	17,34	17,78	17,4	16,51	9,18	11,16	6,88	4,3	9,64	12,08	9,34	11,31	10,17	14,9	17,35	15,27	15,47	15,17	17,5	18,28	10,15	11,21	9,63
92,6	5	6,52	9,53	5,27	9,59	5,76	5,62	14,35	14,71	16,34	11,78	14,03	13,23	14,17	10,58	6,9	7,76	8,45	8,63	9,44	6,11	6,68	7,88	15,61	15,61	18,32	15,53	16,5	16,16	14,97	8,99	10,81	6,17	3,61	7,51	11,44	8,28	9,52	9,93	14,28	17,09	14,19	13,47	14,24	15,81	16,66	9,3	10,68	8,81
92,8	5	6,03	8,24	4,2	9,62	5,22	5,21	13,48	13,34	13,41	10,39	12,87	11,93	12,04	9,56	6,37	8,08	8,79	8,87	8,7	5,26	7,19	7,57	13,65	13,98	16,69	14,07	15,24	15,1	13,5	8,5	11,01	5,89	2,97	6,41	10,84	6,47	9,05	9,97	12,96	16,81	13,96	12,75	13,63	14,66	14,79	9,46	10,27	7,68
93	5	5,84	7,55	3,9	9,34	4,76	6,2	13,49	11,47	12,02	8,84	10,49	10,9	10,6	9,17	6,22	7,39	8,02	8,33	7,07	4,78	6,76	6,51	12,36	12,68	15,04	12,92	12,77	13,76	13,13	8,06	9,8	5,97	2,24	5,29	10,62	4,19	7,84	9,15	11,15	15,17	13,31	11,83	12,42	13,89	14,24	8,44	8,92	6,96
93,2	5	5,53	7,19	3,11	8	4,62	6,13	12,16	10,38	10,47	7,35	9,31	9,84	8,99	8,78	6,18	7,04	7,25	7	5,8	4,36	6,5	6,01	11,2	11,39	13,97	12,08	10,4	12,74	11,26	7,55	7,79	5,92	2,09	4,72	9,85	3,51	7,03	9,03	10,4	14,52	11,59	11,72	11,2	12,78	13,82	7,81	7,26	6,15
93,4	5	5,24	6,56	4,13	6,87	4,12	5,09	10,92	9,72	9,08	4,96	8,92	8,17	8,55	7,85	5,46	6,71	5,61	6,06	6,27	3,69	5,87	5,93	9,77	10,49	13,66	11,33	8,77	11,81	10	6,8	6,21	5,2	3	4,74	9,59	2,49	6,29	8,08	8,23	12,47	9,42	10,16	10,14	10,56	11,48	7,11	7,7	5,15
93,6	5	4,14	5,76	3,97	5,46	3,66	3,42	9,19	9,13	7,44	4,29	8,11	6,85	7,63	6,55	4,16	5,52	4,83	5,75	5,66	3,54	4,64	6,06	8,6	9,58	12,35	10,33	6,75	9,38	7,86	5,69	4,17	5,06	2,8	4,56	8,94	1,86	5,06	6,56	7,04	9,86	7,42	9,04	8,82	8,95	9,9	5,49	7	5,03
93,8	5	3,48	5,58	4,21	4,19	3,77	2,18	7,28	7,26	5,4	3,02	6,72	5,65	6,48	5,43	3,3	6,1	3,8	5,26	5,06	2,95	3,52	5,9	7,82	8,56	11,67	7,96	5,31	8,39	6,43	5,46	3,83	4,08	2,64	5,15	7,73	1,67	4,92	5,22	4,61	8,02	5,79	7,25	7,4	6,56	7,99	3,29	6,32	3,71
94	5	2,55	5,18	3,57	1,98	3,07	1,13	5,92	6,16	4,71	2,01	5,42	3,02	6,35	4,62	2,21	4,41	1,92	4,47	4,83	2,37	2,47	3,24	7,18	7,03	9,41	5,35	5,29	7,76	5,29	3,8	3,19	4,55	1,86	4,98	7,17	2,4	4,31	3,47	4,01	7,22	4,02	4,55	5,71	5,44	6,93	1,81	5,07	2,7
94,2	5	1,29	4,91	3,05	0,46	2,99	0,19	4,24	4,75	4,03	0,96	3,46	1,49	5,07	4,32	1,86	3,85	0,61	3,98	4,16	1,95	0,58	1,98	5,82	5,14	7,27	3,28	4,73	6,74	2,91	2,41	2,23	2,94	0,76	3,81	5,32	1,87	2,25	3,27	3,73	6,27	2,44	1,77	4,92	4,73	4,72	1,33	4,02	2,61
94,4	5	0,77	4,2	2,49	0	2,43	0	2,97	3,55	3,04	0,41	2,31	0,53	4	3,39	1,16	2,86	0,04	3,07	3,41	1,44	0,05	1,27	4,52	3,79	5,48	1,89	3,85	5,3	1,68	1,58	1,55	2,16	0,4	3,03	3,95	1,57	1,35	2,25	2,88	4,83	1,28	0,55	3,72	3,51	3,3	0,65	3,06	2,03
94,6	5	0,38	3,14	1,79	0,14	1,75	0,37	1,84	2,37	2,05	0,09	1,35	0,04	2,79	2,36	0,62	1,88	0	2,1	2,46	0,94	0	0,7	3,12	2,49	3,68	0,88	2,76	3,7	0,78	0,9	0,95	1,41	0,15	2,14	2,61	1,16	0,67	1,37	1,97	3,31	0,48	0	2,51	2,31	2,04	0,21	2,07	1,4
94,8	5	0,12	1,74	0,96	0,88	0,94	1,29	0,85	1,18	1,03	0	0,58	0	1,46	1,23	0,23	0,93	0,51	1,08	1,33	0,46	0,43	0,28	1,61	1,22	1,85	0,25	1,48	1,93	0,22	0,37	0,43	0,69	0,02	1,13	1,29	0,63	0,22	0,62	1,01	1,7	0,05	0,13	1,27	1,14	0,94	0	1,05	0,72
95	5	0	0	0	2,22	0	2,77	0	0	0	0,13	0	0,42	0	0	0	0	1,55	0	0	0	1,35	0	0	0	0	0	0	0	0	0	0	0	0	0	0	0	0	0	0	0	0	0,93	0	0	0	0,03	0	0
[truncated: 48 more columns]

## Sheet: M2 Cq Results
Data step:	5			Show channel:	Thresholds:
Sample Group:	Default		Ch 1	No
Method:	Threshold		Ch 2	No
Smoothing:	ON		Ch 3	No
Smoothing window:	5		Ch 4	No
Baseline:	Trend		Ch 5	Yes	131,63
Baseline range start:	3
Baseline range end:	7
Well	Fluorophore	Sample Type	Sample Name	Target	Cq	Quantity	Omitted	Description
A01-Ch5	SYBR	Unknown	M-mtl-tissue-Mcytb		28,6	Non Numérique
A02-Ch5	SYBR	Unknown	M-mtl-d1-Mcytb		22,83	Non Numérique
A03-Ch5	SYBR	Unknown	M-mtl-d5-Mcytb		22,38	Non Numérique
A04-Ch5	SYBR	Unknown	M-mtl-d10-Mcytb		23,42	Non Numérique
A05-Ch5	SYBR	Unknown	M-Gill-tissue-Mcytb		29,16	Non Numérique
A06-Ch5	SYBR	Unknown	M-Gill-d1-Mcytb		30,29	Non Numérique
A07-Ch5	SYBR	Unknown	M-Gill-d5-Mcytb		32,18	Non Numérique
A08-Ch5	SYBR	Unknown	M-Gill-d10-Mcytb		28,69	Non Numérique
A09-Ch5	SYBR	Reference Gene	M-mtl-tissue-28SrRNA		15,34	0
A10-Ch5	SYBR	Reference Gene	M-mtl-d1-28SrRNA		14,25	0
A11-Ch5	SYBR	Reference Gene	M-mtl-d5-28SrRNA		14,62	0
A12-Ch5	SYBR	Reference Gene	M-mtl-d10-28SrRNA		14,64	0
A13-Ch5	SYBR	Reference Gene	M-Gill-tissue-28SrRNA		12,26	0
A14-Ch5	SYBR	Reference Gene	M-Gill-d1-28SrRNA		17,03	0
A15-Ch5	SYBR	Reference Gene	M-Gill-d5-28SrRNA		17,47	0
A16-Ch5	SYBR	Reference Gene	M-Gill-d10-28SrRNA		19,04	0
B01-Ch5	SYBR	Unknown	M-mtl-tissue-Mcytb		25,18	Non Numérique
B02-Ch5	SYBR	Unknown	M-mtl-d1-Mcytb		23,14	Non Numérique
B03-Ch5	SYBR	Unknown	M-mtl-d5-Mcytb		21,72	Non Numérique
B04-Ch5	SYBR	Unknown	M-mtl-d10-Mcytb		20,97	Non Numérique
B05-Ch5	SYBR	Unknown	M-Gill-tissue-Mcytb		28,32	Non Numérique
B06-Ch5	SYBR	Unknown	M-Gill-d1-Mcytb		30,55	Non Numérique
B07-Ch5	SYBR	Unknown	M-Gill-d5-Mcytb		31,8	Non Numérique
B08-Ch5	SYBR	Unknown	M-Gill-d10-Mcytb		29,3	Non Numérique
B09-Ch5	SYBR	Reference Gene	M-mtl-tissue-28SrRNA		15,35	0
B10-Ch5	SYBR	Reference Gene	M-mtl-d1-28SrRNA		14,45	0
B11-Ch5	SYBR	Reference Gene	M-mtl-d5-28SrRNA		14,51	0
B12-Ch5	SYBR	Reference Gene	M-mtl-d10-28SrRNA		14,41	0
B13-Ch5	SYBR	Reference Gene	M-Gill-tissue-28SrRNA		12,28	0
B14-Ch5	SYBR	Reference Gene	M-Gill-d1-28SrRNA		16,49	0
B15-Ch5	SYBR	Reference Gene	M-Gill-d5-28SrRNA		18,65	0
B16-Ch5	SYBR	Reference Gene	M-Gill-d10-28SrRNA		18,05	0
C01-Ch5	SYBR	Unknown	M-mtl-tissue-Mcytb		25,87	Non Numérique
C02-Ch5	SYBR	Unknown	M-mtl-d1-Mcytb		22,93	Non Numérique
C03-Ch5	SYBR	Unknown	M-mtl-d5-Mcytb		22,65	Non Numérique
C04-Ch5	SYBR	Unknown	M-mtl-d10-Mcytb		21,74	Non Numérique
C05-Ch5	SYBR	Unknown	M-Gill-tissue-Mcytb		29,17	Non Numérique
C06-Ch5	SYBR	Unknown	M-Gill-d1-Mcytb		31,75	Non Numérique
C07-Ch5	SYBR	Unknown	M-Gill-d5-Mcytb		Non Numérique	Non Numérique
C08-Ch5	SYBR	Unknown	M-Gill-d10-Mcytb		37,12	Non Numérique
C09-Ch5	SYBR	Reference Gene	M-mtl-tissue-28SrRNA		15,73	0
C10-Ch5	SYBR	Reference Gene	M-mtl-d1-28SrRNA		16,36	0
C11-Ch5	SYBR	Reference Gene	M-mtl-d5-28SrRNA		14,85	0
C12-Ch5	SYBR	Reference Gene	M-mtl-d10-28SrRNA		14,61	0
C13-Ch5	SYBR	Reference Gene	M-Gill-tissue-28SrRNA		12,22	0
C14-Ch5	SYBR	Reference Gene	M-Gill-d1-28SrRNA		16,95	0
C15-Ch5	SYBR	Reference Gene	M-Gill-d5-28SrRNA		18,17	0
C16-Ch5	SYBR	Reference Gene	M-Gill-d10-28SrRNA		19,56	0
D01-Ch5	SYBR	Negative Control	ddH2O+Mcytb		36,64	0
D02-Ch5	SYBR	Negative Control	ddH2O+28SrRNA		35,7	0
D03-Ch5	SYBR	NTC	ddH2O		Non Numérique	0
D04-Ch5	SYBR	Empty			Non Numérique	0
D05-Ch5	SYBR	Empty			32,64	0
D06-Ch5	SYBR	Empty			Non Numérique	0
D07-Ch5	SYBR	Empty			Non Numérique	0
D08-Ch5	SYBR	Empty			Non Numérique	0
D09-Ch5	SYBR	Empty			Non Numérique	0
D10-Ch5	SYBR	Empty			Non Numérique	0
D11-Ch5	SYBR	Empty			Non Numérique	0
D12-Ch5	SYBR	Empty			Non Numérique	0
D13-Ch5	SYBR	Empty			Non Numérique	0
D14-Ch5	SYBR	Empty			Non Numérique	0
D15-Ch5	SYBR	Empty			Non Numérique	0
D16-Ch5	SYBR	Empty			Non Numérique	0
E01-Ch5	SYBR	Negative Control	ddH2O+Mcytb		33,53	0
E02-Ch5	SYBR	Negative Control	ddH2O+28SrRNA		30,56	0
E03-Ch5	SYBR	NTC	ddH2O		Non Numérique	0
E04-Ch5	SYBR	Empty			Non Numérique	0
E05-Ch5	SYBR	Empty			Non Numérique	0
E06-Ch5	SYBR	Empty			Non Numérique	0
E07-Ch5	SYBR	Empty			Non Numérique	0
E08-Ch5	SYBR	Empty			Non Numérique	0
E09-Ch5	SYBR	Empty			Non Numérique	0
E10-Ch5	SYBR	Empty			Non Numérique	0
E11-Ch5	SYBR	Empty			Non Numérique	0
E12-Ch5	SYBR	Empty			Non Numérique	0
E13-Ch5	SYBR	Empty			Non Numérique	0
E14-Ch5	SYBR	Empty			Non Numérique	0
E15-Ch5	SYBR	Empty			Non Numérique	0
E16-Ch5	SYBR	Empty			Non Numérique	0
F01-Ch5	SYBR	Negative Control	ddH2O+Mcytb		32,37	0
F02-Ch5	SYBR	Negative Control	ddH2O+28SrRNA		29,36	0
F03-Ch5	SYBR	NTC	ddH2O		Non Numérique	0
F04-Ch5	SYBR	Empty			Non Numérique	0
F05-Ch5	SYBR	Empty			Non Numérique	0
F06-Ch5	SYBR	Empty			Non Numérique	0
F07-Ch5	SYBR	Empty			Non Numérique	0
F08-Ch5	SYBR	Empty			Non Numérique	0
F09-Ch5	SYBR	Empty			Non Numérique	0
F10-Ch5	SYBR	Empty			Non Numérique	0
F11-Ch5	SYBR	Empty			Non Numérique	0
F12-Ch5	SYBR	Empty			Non Numérique	0
F13-Ch5	SYBR	Empty			Non Numérique	0
F14-Ch5	SYBR	Empty			Non Numérique	0
F15-Ch5	SYBR	Empty			Non Numérique	0
F16-Ch5	SYBR	Empty			Non Numérique	0

## Sheet: M2 Melt Curve Data
Sample Group:	Default		Show channel:
Smoothing:	ON		Ch 1	No
Smoothing window:	9		Ch 2	No
Low limit	63,5		Ch 3	No
High limit	91,5		Ch 4	No
Max # of peaks:	1		Ch 5	Yes
Peak threshold:	10
Temp	Channel	A1	A2	A3	A4	A5	A6	A7	A8	A9	A10	A11	A12	A13	A14	A15	A16	B1	B2	B3	B4	B5	B6	B7	B8	B9	B10	B11	B12	B13	B14	B15	B16	C1	C2	C3	C4	C5	C6	C7	C8	C9	C10	C11	C12	C13	C14	C15	C16
60	5	578,69	1164,74	1402,84	963,63	1076,48	867,61	580,37	1141,54	4703,99	5207,24	4294,51	4445,38	5357,77	3119,67	2212,94	1543,2	969,43	1111,88	1858,12	2495,72	1718,56	770,06	601,33	792,97	4567,26	4556,41	4243,51	4562,54	4592,53	3613,28	1431,67	1740,58	815,34	1254,02	1308,1	1709,61	1192,12	640,51	297,21	413,6	3114,82	1984,02	3398,8	3777,53	4473,7	2764,51	1631	1247,54
60,2	5	572,47	1160,29	1396,18	958,43	1074,21	865,69	576,66	1137,99	4683,44	5189,69	4276,65	4429,04	5336,37	3100,92	2197,49	1527,32	964,56	1106,27	1854,61	2486,94	1714,66	768,41	599,49	792,74	4546,71	4536,4	4223,77	4547,84	4571,68	3597,29	1418,4	1725,56	811,54	1248,61	1304,81	1707,15	1191,1	639,62	293,94	409,43	3099,27	1970,49	3384,9	3757,23	4455,36	2753,64	1616,3	1234,34
60,4	5	566,47	1154,36	1388,48	952,45	1070,75	862,83	572,83	1133,64	4658,98	5166,67	4255,22	4408,42	5310,68	3080,07	2180,59	1510,45	958,85	1099,74	1848,69	2476,26	1709,44	765,94	597,03	791,01	4522,77	4512,98	4201,41	4528,46	4547,49	3577,86	1403,54	1709	806,85	1242,15	1299,8	1701,98	1188,47	637,79	290,68	405,35	3080,97	1955	3367,11	3734,2	4432,99	2739,42	1600,37	1220
60,6	5	560,7	1146,97	1379,75	945,7	1066,09	859,04	568,89	1128,49	4630,6	5138,16	4230,22	4383,51	5280,7	3057,13	2162,24	1492,6	952,31	1092,3	1840,36	2463,69	1702,92	762,65	593,97	787,76	4495,43	4486,15	4176,44	4504,42	4519,96	3554,99	1387,08	1690,88	801,27	1234,64	1293,06	1694,09	1184,23	634,99	287,42	401,33	3059,93	1937,54	3345,44	3708,43	4406,58	2721,86	1583,24	1204,52
60,8	5	555,14	1138,11	1369,99	938,16	1060,24	854,32	564,84	1122,54	4598,29	5104,16	4201,65	4354,31	5246,44	3032,08	2142,43	1473,77	944,94	1083,93	1829,62	2449,23	1695,09	758,54	590,3	783,01	4464,71	4455,9	4148,86	4475,69	4489,08	3528,68	1369,03	1671,21	794,81	1226,07	1284,58	1683,49	1178,38	631,24	284,17	397,38	3036,15	1918,12	3319,9	3679,92	4376,13	2700,96	1564,88	1187,9
61	5	550,61	1125,64	1358,44	928,46	1051,57	847,65	559,71	1113,47	4553,9	5054,59	4168,07	4316,29	5201,72	3002,03	2119,52	1452,33	935,17	1073,34	1814,76	2429,84	1682,84	752,33	585,55	775,56	4427,12	4418,74	4120,72	4437,35	4452,41	3496,17	1347,34	1647,96	786,3	1215,37	1272,42	1666,02	1169,68	625,34	280,63	393,01	3003,87	1895,86	3284,86	3643,82	4337,71	2675,81	1541,43	1168,39
61,2	5	544,01	1113,51	1345,28	919,26	1043,6	840,88	555,23	1107,6	4514,19	5012,65	4131,98	4278,61	5157,88	2972,23	2095,58	1430,65	926,08	1061,84	1799,73	2412,32	1671,83	745,94	580,45	767,87	4388,67	4381,73	4083,24	4400,64	4412,6	3458,68	1324,74	1625,09	778,95	1203,21	1260,78	1648,49	1160,35	619,74	277,36	389,18	2975,67	1869,81	3253,36	3609,3	4293,65	2646,04	1520,83	1149,3
61,4	5	539,63	1102,1	1333,04	910,45	1033,43	833,86	550,85	1100,55	4475,28	4971,15	4092,51	4239,71	5117,1	2937,48	2074,52	1411,64	918,23	1051,84	1783,13	2393,71	1664,02	739,78	574,74	760,06	4349,69	4344,15	4045,27	4358,63	4375,98	3427,92	1303,54	1601,93	770,65	1192,2	1247,8	1635,13	1149,36	613,96	273,78	385,49	2948,59	1846,16	3222,88	3575,69	4254,18	2617,86	1502,35	1131,57
61,6	5	534,88	1090,4	1320,09	901,19	1024,71	827,58	546,35	1092,58	4435,52	4927,12	4050,41	4203,13	5074,28	2909,79	2049,68	1390,03	908,42	1042,68	1767,97	2374,08	1655,3	733,47	569,08	752,7	4311,82	4304,38	4006,65	4318,49	4333,76	3395,18	1285,01	1580,73	762,37	1181,01	1235,15	1622,95	1139,76	609,45	271,18	381,62	2921,02	1825,06	3192,02	3541,46	4211,57	2588,57	1484,46	1113,2
61,8	5	529,24	1080,25	1307,64	891,23	1017,42	821,84	541,71	1084,65	4400,39	4878,39	4014,88	4169,07	5026,2	2882,14	2023,06	1372,82	899,17	1031,98	1748,98	2354,57	1647,78	728,43	562,46	746,06	4277,66	4268,48	3969,53	4284,25	4297,28	3366,65	1267,86	1561,51	755,2	1170,03	1222,65	1607,53	1131,57	606,26	268,92	377,68	2894,35	1810,16	3164,25	3510,08	4182,09	2560,01	1465,22	1098,31
62	5	522,93	1071,16	1296,14	882,2	1009,53	816,78	535,77	1076,62	4364,11	4835,5	3982,9	4131,18	4988,32	2850,95	2003,76	1354,1	890,17	1021,95	1736,19	2333,77	1634,26	723,06	557,65	740,03	4242,15	4224,47	3931,16	4248,36	4259,15	3336,01	1250,97	1542,47	746,9	1158,19	1211,11	1594,19	1124,4	601,4	265,98	373,12	2862,91	1791	3136,74	3476,37	4142,28	2531,4	1446,3	1083,77
62,2	5	515,11	1059,43	1282,01	873,09	1001,48	810,8	529,79	1067,73	4325,92	4798,02	3949,25	4092,92	4942,69	2824,87	1981,18	1334,88	880,24	1010,87	1722,3	2310,36	1621,54	716,65	552,11	733,45	4206,61	4184,52	3893,36	4215,17	4218,33	3307,35	1233,47	1523	738,87	1145,96	1198,04	1580,98	1116,14	594,8	262,87	367,75	2834,74	1772,42	3109,54	3444,36	4100,13	2503,92	1426,68	1069,08
62,4	5	508,21	1048,21	1269,34	864,93	993,78	804	524,08	1057,44	4284,56	4755,25	3915,77	4056,31	4900,76	2796,98	1958,96	1318,32	869,62	1000,3	1707,4	2291,23	1605,93	709,43	546,57	727,57	4170,19	4147,39	3860,52	4172,85	4179,06	3274,27	1216,82	1503,91	729,99	1133,36	1186,57	1563,61	1107,62	589,09	260,06	363,15	2809,34	1753,38	3080,22	3414,21	4058,56	2479,93	1406,47	1052,94
62,6	5	501,11	1036,2	1256,74	855,84	986,27	797,82	520,18	1048,7	4246,65	4712,76	3883,43	4020,13	4859,78	2773,78	1939,28	1301,77	858,49	989,65	1691,9	2274,17	1592,71	704,34	542,1	719,22	4134,45	4112,41	3825,49	4132,14	4141,19	3240,98	1200,6	1483,55	719,89	1121,16	1173,9	1545,86	1098,27	581,66	256,56	359,4	2780,53	1730,91	3043,77	3380,78	4018,52	2450,36	1388,4	1036,59
62,8	5	492,98	1022,59	1242,63	845,28	978,1	790,11	515,79	1041,07	4208,81	4671,62	3846,83	3984,31	4811,78	2747,41	1917,92	1282,49	848,64	977,89	1676,08	2254,57	1578,31	696,82	537,19	711,03	4097,39	4077,43	3788,14	4092,26	4103,74	3206,84	1183,26	1464,59	711,01	1107,48	1161,4	1527,3	1087,3	574,45	252,91	354,65	2756,78	1707,6	3011,68	3346,9	3973,87	2422,13	1370,47	1021,21
63	5	487,47	1010,34	1228,34	834,22	967,42	782,4	511,26	1031,37	4165,42	4626,01	3808,84	3942,87	4763,35	2717,85	1897,27	1265,8	839,66	967,14	1654,7	2232,31	1566,85	689,25	531,9	702,78	4059,07	4044,19	3752,85	4050,7	4067,7	3176,12	1165,85	1445,21	701,68	1093,82	1148,85	1512,6	1075,54	566,98	249,13	350,32	2729,9	1687,74	2980,36	3311,96	3939,15	2396,01	1353,58	1008,8
63,2	5	481,5	1000,71	1215,32	823,35	956,9	774,56	506,12	1021,95	4128,73	4581,34	3772,07	3908,67	4721,78	2690,47	1874,85	1248,9	829,44	955,12	1638,37	2214,34	1553,68	681,39	526,64	695,24	4019,56	4009,04	3714,65	4013,07	4028,31	3144,56	1149,36	1427,01	693,09	1081,89	1136,6	1496,52	1064,79	560,45	245,28	346,73	2706,88	1669,18	2949,37	3276,81	3899,12	2370,51	1336,28	996,04
63,4	5	475,26	990,69	1203,55	812,71	948,07	766,36	501,38	1013,2	4092,45	4538,54	3738,68	3875,55	4679,08	2663,75	1851,86	1234,9	821,18	942,31	1619,75	2191,67	1542,3	675,5	520,88	687,55	3983,29	3975,72	3679,9	3977,97	3997,23	3113,31	1133,96	1408,6	683,96	1070,27	1124,98	1481,52	1055	554,97	242,1	341,98	2679,54	1653,07	2921,3	3246,88	3867,23	2348,87	1318,29	983,95
63,6	5	469,64	978,97	1191,7	803,53	936,96	758,31	495,4	1003,83	4051,68	4499,37	3708,66	3837,66	4641,86	2634,37	1834,15	1218,52	811,66	929,72	1602,15	2169,73	1527,48	669,46	515,48	679,99	3945,16	3937,97	3644,47	3941,32	3960,27	3082,61	1116,93	1391,08	676,16	1058,78	1111,76	1466,58	1046,33	549,03	238,97	337,61	2648,98	1634,81	2895,93	3215,63	3827,02	2325,39	1301,26	970,53
63,8	5	463,76	966,13	1178,56	793,93	926,95	750,23	489,56	992,85	4012,96	4464,13	3676,81	3796,71	4601,16	2608	1809,51	1201,32	800,94	918,09	1587,97	2144,77	1511,17	663,22	508,61	673,2	3904,97	3902,17	3613,39	3910,22	3920,91	3051,77	1100,33	1373,44	669,29	1045,46	1097,85	1449,97	1037,56	541,91	235,53	332,07	2619,48	1616,98	2869,31	3187,06	3786,86	2302,73	1284,86	955,98
64	5	458,72	953,56	1164,49	785,15	917,27	742,9	485,24	982,6	3978,31	4421,96	3646,18	3757,7	4561,6	2581,23	1788,38	1186,31	791,01	907,25	1571,63	2123,96	1497,93	657,88	501,86	665,85	3868,11	3866,33	3584,15	3868,78	3884,5	3016,02	1087,2	1355,68	661,09	1032,3	1085,03	1433,2	1028,73	536,88	233,12	328,25	2593,73	1600,62	2841,43	3160,06	3746,9	2279,97	1268,64	941,9
64,2	5	453,25	940,71	1150,78	776,84	908,46	735,98	479,78	974,07	3945,88	4379,54	3613,23	3728,07	4523,33	2553,43	1771,73	1170,59	780,02	896,75	1557,6	2107,82	1485,55	652,2	496,39	659,58	3833,98	3829,03	3551,54	3831,04	3847,97	2982,22	1073,88	1338,49	652,45	1020,17	1071,49	1416,85	1019,44	531,91	229,67	324,23	2564,37	1582,44	2814,62	3129,7	3712,03	2253,52	1255,69	927,92
64,4	5	447,93	927,51	1137,97	768,73	899,96	730,2	475,62	965,21	3912,19	4343,12	3578,04	3691,83	4477,61	2526,37	1753,24	1154,66	770,27	885,68	1542,28	2084,53	1471,96	645,13	490,94	652,57	3800,01	3790,59	3518,89	3793,45	3810,01	2953,81	1060,09	1322,04	643,45	1008,23	1059,49	1400,05	1009,53	526,89	226,94	319,94	2541,2	1564,08	2787,31	3097,1	3674,2	2230,62	1240,83	914,03
64,6	5	442,75	916,86	1125,15	759,57	891,37	724,23	471,18	956,93	3878,62	4303,61	3540,82	3659,34	4432,46	2498,95	1735,22	1140,42	760,8	875,42	1523,82	2064,6	1460,67	637,76	486,58	646,08	3765,25	3751,26	3486,42	3757	3774,41	2924,06	1046,27	1307,14	635,01	996,25	1048,01	1387,01	999	522,64	224,33	316,41	2515,33	1544,75	2759,85	3062,83	3638,99	2201,44	1226,08	903,25
64,8	5	437,34	907,97	1113,09	749,57	882,17	717,66	465,07	948,83	3845,47	4265,54	3503,53	3626,18	4390,87	2472,56	1715,86	1126,49	753,12	865,7	1508,82	2048,02	1446,53	630,27	481,26	638,31	3730,11	3714,72	3451,43	3720,62	3736,13	2901,02	1033,51	1292,92	626,32	986,28	1036,57	1372,77	988,82	518,16	221,32	313,17	2490,13	1527,74	2733,64	3028,84	3602,78	2177,49	1209,99	892,59
65	5	431,42	897,15	1101,73	739,77	873,88	710,34	460,03	940,27	3807,07	4231,99	3466,72	3594,59	4347,91	2449,48	1696,23	1111,65	745,89	856,46	1490,84	2025,65	1434,66	625,22	476,67	629,94	3694,97	3685,96	3415,64	3686,79	3699,71	2874,64	1020,48	1276,3	618,96	974,63	1025,31	1357,93	978,83	512,9	218,84	309,54	2461,43	1507,75	2704,35	2996,67	3566,63	2157,35	1193,33	880,92
65,2	5	425,51	886,87	1088,4	729,89	865,86	703,5	454,59	931,51	3767,14	4192,86	3432,69	3558,64	4307,72	2425,09	1675,93	1097,98	738,36	847,1	1474,31	2002,86	1422,7	619,71	471,88	622,05	3659,98	3652,35	3380,6	3653,69	3664,05	2851,34	1006,52	1260,36	613,89	964,09	1012,15	1342,31	969,02	507,56	216,13	306,72	2433,87	1488,55	2677,1	2962,76	3527,86	2132,49	1177,6	871,01
65,4	5	420,46	877,07	1076,41	721,11	858,27	697,51	449,66	921,93	3730,06	4155,76	3400,79	3521,61	4270,03	2401,34	1657,07	1083,31	731,29	837,73	1459,94	1976,75	1409,03	614,17	466,97	615,3	3622,86	3620,68	3348	3619,48	3631,28	2820,66	992,85	1245,35	609,73	952,79	1001,43	1324,07	960,37	501,99	214,44	302,31	2409,95	1471,97	2648,74	2933,31	3492,09	2109,61	1162,61	860,03
65,6	5	416,07	866,03	1062,69	712,69	850,26	690,99	444,9	913,34	3697,82	4112,33	3367,21	3486,12	4230,67	2376,37	1639,51	1070,45	724,98	827,62	1442,58	1952,84	1399,05	609,44	461,41	608,52	3586,16	3586	3318,58	3585,2	3596,79	2789,26	980,92	1230,38	602,78	942,46	989,42	1307,63	952,91	496,86	212,28	298,56	2387,91	1459,29	2621,53	2906,6	3459,86	2088,05	1148,98	849,22
65,8	5	411,58	856,27	1049,88	704,08	842,96	683,66	440,14	904,27	3665,69	4071,07	3333,5	3455,41	4188,26	2352,1	1621,69	1057,03	716,53	817,86	1425,91	1931,47	1388,08	603,42	456,74	603,48	3551,96	3549,89	3285,19	3554,36	3563,12	2758,77	968,87	1215,32	594,96	933,28	978,68	1291,18	944,92	490,97	210,56	294,15	2364,96	1441,57	2593,95	2880,35	3430,88	2065,45	1136,08	838,51
66	5	407,81	845,02	1037,05	696,51	834,86	676,93	436,52	894,7	3630,03	4035,65	3301,37	3420,2	4149,82	2328,65	1602,94	1044,1	707,67	807,29	1408,75	1906,98	1376,18	597,19	451,83	598,46	3517,99	3514,88	3252,76	3520,53	3525,68	2730,62	957,23	1199,83	587,21	922,27	967,46	1274,42	937,37	485,42	208,91	290,72	2341,83	1422,18	2565,93	2856,08	3393,33	2045,79	1121,7	826,05
66,2	5	404,18	834,4	1023,96	687,38	825,68	668,45	432,56	886,56	3601,22	3998,87	3268,36	3389,91	4109,76	2304,25	1584,96	1031,86	698,46	795,21	1388,9	1886,22	1363,04	590,2	447,64	593,97	3484,48	3478,17	3218,27	3489,7	3493,45	2703,17	945,21	1186,78	579,54	910,35	955,35	1258,88	927,74	479,83	206,65	287,76	2316,67	1405,42	2540,63	2831,27	3359,8	2021,99	1108,18	815,92
66,4	5	399,9	822,69	1010,23	677,25	816,92	661,45	427,54	877,72	3567,09	3967,07	3237,33	3354,3	4072,12	2281,58	1566,75	1017,15	689,84	784,61	1370,62	1865,99	1347,57	583,95	442,64	587,78	3452,54	3443,94	3183,44	3453,32	3459,22	2679,63	932,87	1173,05	571,22	898,38	942,02	1242,98	918,49	474,23	203,96	285,78	2292,78	1390,36	2516,14	2807,01	3327,18	2000,42	1093,44	805,53
66,6	5	394,45	810,45	995,44	668,04	807,1	653,96	422,16	867,55	3529,67	3932	3203,34	3320,58	4036,03	2257,16	1548,6	1001,5	680,04	773,36	1349,94	1839,98	1333,38	577,35	437,98	580,22	3421,15	3414,76	3151,55	3419,6	3420,56	2648,3	919,28	1157,72	564,08	884	930,5	1225,55	907,32	468,39	201,5	282,99	2267,62	1370,39	2487,76	2777,16	3293,67	1974,62	1079,39	793,72
66,8	5	388,29	798,31	979,63	657,31	798,51	646,7	416,98	857,72	3494,89	3888,42	3170,51	3284,68	3997,98	2232,28	1529,22	988,82	671,43	762,07	1331,26	1814,82	1318,7	570,06	432,54	571,71	3389,69	3380,18	3118,35	3385,49	3385,44	2621,57	907,54	1143,58	555,86	870,52	915,83	1207,68	895,58	463,69	198,45	280,38	2243,21	1352,71	2460,82	2746,42	3256,83	1948,58	1066,67	783,22
67	5	381,79	785,29	966,06	647,86	787,8	640,16	410,73	846,67	3457,68	3849,64	3139,86	3251,27	3960,98	2206,74	1511,58	975,55	661,86	750,4	1310,41	1787,74	1302,27	563,33	427,03	563,45	3355,37	3348,05	3087,81	3349,23	3350,74	2589,95	894,3	1128,96	548,65	856,26	901,23	1188,65	884,05	458,18	195,99	276,06	2220,15	1336,67	2433,14	2713,77	3219,79	1925,81	1054	771,91
67,2	5	374,98	769,82	950,32	637,25	777,85	632,85	404,88	835,95	3420,8	3810,32	3108,1	3217,3	3922,27	2180,92	1491,42	965,56	652,3	736,9	1288,4	1760,34	1286,77	556,82	420,32	555,28	3316,92	3313,95	3055,4	3316,1	3315,63	2563,39	882,95	1113,85	539,69	842,37	886,08	1168,77	872,67	452,48	192,62	272,18	2198,61	1322,82	2405,03	2678,94	3185,49	1903,65	1041,91	761,08
67,4	5	369,3	755,64	934,09	625,75	765,92	624,47	398,81	823,6	3386,33	3774,35	3075,09	3186,58	3880,07	2156,74	1472,08	954,15	642,6	722,73	1267,94	1730,41	1269,38	548,01	414,24	545,38	3279,01	3278,1	3023,68	3284,44	3282,78	2536,73	870,73	1098,6	530,53	827,42	870,88	1148,37	859,95	445,76	190,09	268,36	2175,32	1304,08	2376,46	2647,49	3151,14	1880,86	1029,02	751,37
67,6	5	362,85	741,28	917,18	615,23	754,33	615,94	393,18	811,14	3350,94	3739,34	3047,44	3155,01	3844,69	2133,58	1452,68	942,07	631,76	709,57	1246,65	1701,79	1250,24	539,56	407,89	537,81	3242,8	3242,15	2993,53	3252,07	3248,51	2511,36	859,42	1083,25	521,26	812,48	853,45	1127,65	848,5	439,12	187,83	265,52	2151,02	1287,95	2352,49	2620,82	3114,11	1859,23	1015,11	743,08
67,8	5	356,92	727,87	899,6	603,57	742,36	605,63	388,72	799,08	3318,49	3703,44	3018,17	3127,78	3806,18	2109,34	1435,69	931,17	620,64	696,55	1223,3	1673,33	1231	531,82	401,89	529,77	3209,09	3210,95	2960,58	3217,34	3216,31	2485,13	848,21	1069,74	512,38	796,93	836,35	1108,43	835,23	431,31	185,64	262,71	2126,42	1275,35	2330,6	2593,49	3082,1	1837,58	1002,82	734,13
68	5	350,57	712,43	881,44	591,45	732,1	596,12	383,73	787,16	3284,37	3668,95	2986,44	3098,28	3766,6	2089,66	1419,37	917,92	608,34	684,08	1200,9	1645,16	1211,63	522,96	395,85	522,03	3181,25	3178,23	2931,5	3183,55	3185,61	2457,42	836,36	1055,78	502,23	782,3	820,08	1087,68	822,78	425,12	184,09	258,68	2106,82	1260,76	2306,38	2564,16	3047,29	1814,25	990,28	724,18
68,2	5	344,26	698,12	862,05	579,44	720,1	586,64	377,54	773,92	3248,29	3630,23	2950,82	3064,72	3729,09	2067,16	1402,23	904,38	595,25	670,89	1177,65	1616,49	1191,89	513,8	388,47	513,7	3155,06	3144,76	2902,35	3151,36	3151,1	2424,51	824,93	1042,9	492,77	765,87	804,89	1066,37	808,97	418,99	182,96	254,96	2082,84	1243,22	2284,44	2533,54	3011,25	1788,78	977,11	713,15
68,4	5	337,8	684,8	845,33	567,99	708,41	576,47	372,32	761,13	3219,32	3591,98	2915,5	3028,67	3688,47	2044,64	1386,37	890,87	582,8	657,38	1155,81	1590,8	1173,57	504,86	381,89	505,67	3125,92	3111,56	2868,98	3117,23	3116,85	2393,55	815,4	1029,89	482,7	751,41	789,7	1044,38	796,35	413,66	180,59	250,9	2059,42	1227,28	2258,75	2503,93	2977,87	1767	964,12	702,1
68,6	5	329,52	671,85	829,41	557,06	695,75	567,01	365,94	748,15	3183,31	3554,68	2883,34	2994,44	3652,03	2020,83	1368,48	877,49	571,36	644,62	1133,64	1561,88	1156,14	497,39	376,22	497,54	3094,79	3080,43	2838,38	3086,39	3083,9	2364,16	804,62	1016,47	473,55	736,23	774,25	1024,26	783,63	407,14	178,52	246,78	2034,04	1211,11	2234,26	2473,98	2944,11	1746,73	950,89	692,58
68,8	5	323,26	657,8	812,7	545,76	685,18	557,42	358,75	736,57	3147,07	3515,85	2854,48	2960	3613,27	1995,47	1350,94	866,38	560,66	630,92	1111,43	1531,82	1138,4	489,97	370,88	490,05	3061,77	3043,32	2807,4	3051,34	3053,21	2338,65	793,81	1002,68	464,55	721,21	758,92	1002,99	771,12	401,57	175,83	242,57	2012,88	1195,8	2204,72	2441,77	2911,77	1728,93	937,77	683,87
69	5	317,95	645,03	796,34	535,02	672,38	548,06	352,22	724,44	3114,25	3478,53	2824,25	2930,5	3576,68	1967,43	1334,94	854,58	551,12	616,59	1090,75	1500,52	1120,49	481,12	366,23	480,46	3029,51	3009,34	2778,37	3018,17	3020,54	2313,23	781,5	989	454,39	705,42	742,65	981,59	758,25	395,39	172,45	239,3	1988,34	1178,78	2176,36	2415,59	2879,25	1713,22	925,51	675,35
69,2	5	311,79	632,09	779,36	524,58	661,12	540,13	347,18	712,44	3081,23	3439,98	2797,26	2899,16	3540,89	1942,65	1318,65	844,08	541,3	603,02	1068,35	1468,3	1102,93	473,62	360,55	472,35	2994,65	2976,14	2747,06	2984,35	2987,53	2288,95	768,49	974,77	444,71	690,79	726,9	960,16	745,64	388,27	169,72	236,5	1963,14	1163,22	2146,25	2388,27	2843,48	1692,03	912,73	667,18
69,4	5	306,12	618,4	761,67	512,85	650,17	531,19	341,57	700,46	3047,87	3399,3	2768,37	2872,05	3504,61	1918	1303,31	834,18	532,49	589,14	1044,14	1435,09	1085,66	466,63	354,16	464,75	2959,8	2947,03	2716,84	2947,98	2954,11	2264,31	757,17	961,28	436,37	675,21	710,79	939,27	732,53	381,13	167,81	233,05	1937,53	1148,11	2118,24	2363,21	2811,46	1672,39	899,26	656,31
69,6	5	302,13	603,88	742,95	500,38	639,92	522,47	336,61	689,07	3014,25	3361,07	2738,49	2842,25	3463,34	1897,83	1286,41	822,5	521,59	575,52	1019,22	1400,96	1067,02	458,53	346,93	456,52	2926,11	2915,9	2686,17	2920,29	2919,9	2239,16	745,36	948,58	427,83	659,77	694,47	915,44	719,74	375,07	165,47	229,36	1914,83	1131,74	2093,26	2334,46	2773,69	1652,07	886,37	646,25
69,8	5	297,89	589,87	722,91	486,71	629,65	514,34	330,39	677,4	2982,05	3326,26	2708,07	2811,21	3426,89	1873,74	1270,36	810,46	511,6	562,45	993,44	1367,41	1048,69	451,13	340,34	448,93	2895,22	2884,45	2657,1	2890,22	2888,85	2216,04	736,21	936,3	419,92	643	676,49	890,89	708,12	368,95	163,98	226,71	1891,28	1115,99	2071,28	2308,92	2740,04	1629,33	873,28	636,18
70	5	293,18	574,57	702,84	473,91	618,81	505,27	324,82	663,92	2954,65	3292,68	2676,06	2777,08	3386,31	1852,29	1253,39	798,38	500,21	548,55	964,74	1330,23	1031,49	443,66	334,62	441,79	2861,05	2854,5	2624,07	2860,99	2854,5	2192,06	727,01	923,57	411	627,83	658,21	865,75	696,74	362,62	161,45	223,67	1871,49	1100,68	2048,09	2282,75	2715,04	1606,18	858,98	626,15
70,2	5	287,15	558,67	681,82	461,13	607,79	495,82	319,23	649,76	2922,96	3257,77	2649,35	2744,34	3350,94	1830,64	1235,19	786,58	489,29	534,42	935,19	1289,33	1014,31	436,33	329,12	433,19	2829,8	2822,84	2594,59	2831,61	2819,89	2166,91	718	910,46	402,28	610,87	639,31	840,63	684,71	356,32	160,11	220	1848,77	1086,8	2029,18	2256,27	2686,56	1586,35	846,9	616,97
70,4	5	282,02	542,32	660,07	448,38	598,11	485,6	312,84	636,12	2891,28	3225,37	2621,72	2709,6	3313,07	1807,69	1219,37	774,55	477,54	519,19	903,4	1246,1	995,05	427,5	323,03	425	2798,16	2786,17	2564,58	2798,54	2786,98	2140,98	707,92	898,09	393,86	592,97	618,03	812,99	672,09	349,59	158,88	216,2	1830,07	1072,36	2004,9	2227,8	2657,78	1565,87	835,69	608,18
70,6	5	275,02	525,04	638,99	435,6	585,67	474,12	307,6	621,07	2858,37	3192,93	2591,21	2674,92	3276,11	1784,75	1204,25	762,91	464,62	502,11	873,06	1204,24	975,32	418,75	318,32	415,46	2769,14	2754,63	2535,72	2765	2756,25	2112,61	698,13	885,82	385,67	574,38	598,18	784,46	658,4	342,77	157,45	212,58	1809,31	1058,59	1979,79	2203,59	2627,82	1546,93	825,11	598,55
70,8	5	268,67	506,58	617,52	423,43	572,61	464	302,87	604,91	2825,83	3156,09	2561,54	2644,33	3239,96	1764,53	1189,08	753,22	453,6	484,77	843,1	1162,7	955,25	409,7	312,31	405,41	2738,17	2724,88	2506,84	2732,81	2728,39	2085,29	687,3	871,23	377,19	555,68	580,12	756,06	643,53	335,35	156,07	209,53	1786,47	1044,04	1954,1	2174,59	2593,85	1522,89	814,36	588,53
71	5	262,6	489,63	598,05	411,61	559,12	453,96	296,77	591,13	2792,5	3122,97	2531,35	2615,61	3205,51	1742,09	1173,61	743,51	443,09	468,91	815,5	1123,4	933,94	400,9	305,91	395,77	2705,89	2693,86	2477,09	2696,47	2699,82	2058,79	676,89	859,28	368,31	537,99	561,52	729,81	627,4	327,63	153,76	206,67	1763,02	1029,29	1926,72	2147,26	2560,19	1501,37	802,77	579,14
71,2	5	257,78	475,52	580,26	400,21	544,75	444,29	292,09	576,81	2759,09	3090,96	2503,85	2588,41	3172,56	1720,17	1157,81	733,22	432,71	454	788,98	1084,95	911,14	392,33	299,86	385,83	2678,38	2665,5	2448,92	2669,51	2670,64	2033,5	666,97	847,45	359,52	521,4	545,12	703,58	611,13	320,61	150,64	204,04	1742,17	1014,36	1905,39	2120,37	2524,33	1483,73	793,38	571,45
71,4	5	252,22	461,75	562,03	387,93	530,28	433,08	285,23	561,84	2730,71	3057,27	2475,93	2562,46	3139,98	1695,34	1142,94	721,89	423,99	440,47	763,16	1047,58	886,22	383	293,37	376,66	2651,39	2639,35	2423,61	2635,85	2641,06	2009	658,54	834,96	350,45	505,36	528,25	679,37	594,3	314,08	147,69	200,73	1719,75	999,78	1881,67	2094,37	2495,07	1464,45	783,06	563,7
71,6	5	247,35	447,87	543,11	375,02	514,14	421,55	278,14	545,07	2701,23	3023,22	2448,99	2533,16	3105,15	1673,12	1126,29	712,26	412,34	427,34	734,59	1007,94	859,26	373,13	286,72	368,08	2620,18	2611,14	2393,28	2608,78	2609,17	1985,45	648,56	823,22	340,81	490,49	509,79	655,69	576,14	306,75	145,28	197,86	1698,02	986,44	1858,68	2069,49	2466,28	1444,36	771,03	555,66
71,8	5	241,78	431,33	522,07	362,07	498,12	408,42	270,75	526,78	2670,7	2988,38	2422,17	2502,83	3072,85	1651,46	1111,32	701,3	400,25	414,66	703,8	964,07	827,83	360,84	278,52	356,82	2591,15	2581,22	2363,73	2577,12	2574,76	1960,86	638,31	810,99	330,93	473,02	490,64	629,74	554,71	298,79	142,47	194,3	1674,75	972,48	1835,68	2039,98	2435,57	1428,3	760,87	547,73
72	5	234,72	415,21	497,9	347,61	479,77	392,27	262,14	505,5	2640,39	2953,41	2391,12	2470,72	3036,6	1629,5	1097,16	690,14	385,55	398,18	667,57	912,49	788,76	346,46	267,93	344,51	2557,37	2552,76	2332,52	2549,73	2543,36	1935,22	627,76	799,15	320,21	452,79	468,61	598,88	531,38	289,13	140,24	189,91	1651,9	958,57	1810,97	2010,92	2405,74	1406,09	748,71	540,57
72,2	5	224,52	395,16	469,65	330,06	456,48	372,38	250,23	478,16	2608,1	2917,44	2360,39	2436,48	2998,14	1608,72	1082,2	679,16	367,71	378,57	626,14	852,81	740,96	329,65	256,75	328,41	2525,93	2521,81	2304,95	2518,23	2512,83	1911	618,41	787,94	307,14	430,17	443,3	561,93	502,39	277,42	138,6	185,07	1629,82	945,81	1786,6	1985,66	2373,83	1383,56	736,4	531,95
72,4	5	213,44	371,15	433,88	309,33	427,3	348,98	235,85	442,93	2578,92	2883,68	2330,51	2407,23	2962,78	1586,45	1066,64	668,01	347,82	355,3	577,44	781,63	681,94	308,44	242,31	308,59	2493,22	2491,62	2274,95	2485,67	2481,88	1886,08	608,96	775,56	290,62	401,87	412,81	515,42	465,7	263,04	135,75	178,34	1606,61	931,41	1762,2	1960,31	2340,95	1359,76	723,83	523,07
72,6	5	198,66	341,48	390,45	283,57	388,74	318,67	217,69	399,56	2543,53	2851,42	2301,21	2378,51	2924,95	1561,18	1051,17	656,54	321,84	327,66	517,83	694,93	608,25	282,29	224,85	282,6	2458,82	2458,39	2243,14	2451,31	2449,25	1861,41	598,09	763,8	268,93	367,97	375,75	460,13	419,25	243,37	132,48	170,86	1582,17	917,69	1733,2	1933,96	2306,87	1337,43	712,27	514,17
72,8	5	180,6	306,9	339,69	252,35	341,35	281,78	196,76	348,27	2511,54	2821,16	2276,45	2352	2890,78	1538,26	1035,14	646,51	290,56	292,73	448,32	592,92	521,31	250,28	203,42	252,61	2427,16	2426,55	2214,38	2422,81	2418,35	1833,01	588,02	750	242,62	327,33	333,32	394,32	364,23	220,89	129,05	161,98	1563,31	903,16	1709,01	1909,78	2278,24	1317,8	701,82	505,65
73	5	159,91	265,84	283,7	217,49	286,82	239,43	173,05	292,1	2481,73	2788,3	2249,54	2323,23	2854,07	1517,43	1020,5	635,71	252,79	254,4	370,89	481,78	426,07	213,85	179,95	221,95	2393,58	2396,09	2186,56	2388,55	2384,47	1804,61	578,11	736,55	213,23	282,05	286,73	325,49	303,69	196,07	123,69	151,45	1539,15	888,72	1684,9	1884,2	2248,45	1297,53	691,28	497,23
73,2	5	140,26	222,81	229,37	182,43	232,73	199,02	151,86	240,21	2450,5	2757,27	2226	2294,71	2819,11	1498,92	1005,04	626,75	211,07	215,81	294,08	371,76	332,44	178,39	158,75	193,39	2364,48	2365,6	2159,14	2360,36	2355,48	1778,51	568,42	724,9	182,51	234,7	238,39	258,81	245,97	171,01	119,43	142,33	1516,41	876,11	1662,52	1859,57	2215,91	1278,32	680,08	488,63
73,4	5	123,31	180,76	182	152,27	185,69	162,9	134,46	195,89	2420,17	2723,63	2196,08	2265,4	2784,26	1481,43	991,15	617,12	172,28	180,98	226,08	275,4	248,94	146,96	140,41	168,55	2337,96	2336,05	2131,71	2330,48	2324,83	1751,84	558,72	712,39	153,31	191,58	195,16	202,07	195,85	148,57	114,45	134,89	1495,12	862,66	1640,38	1829,87	2186,64	1261,24	670,18	481,31
73,6	5	110,99	146,35	146,99	130,11	149,87	134,88	123,43	165,28	2390,55	2688,58	2165,78	2236,51	2747,42	1462,43	977,13	608,51	139,51	151,5	172,4	201,16	184,38	124,45	126,66	151,27	2311,03	2308,77	2106,62	2302,53	2296,88	1728,59	550,47	699,86	129,45	156,59	161,6	160,71	159,67	130,83	111,42	129,01	1475,1	850,14	1619,03	1802,71	2156,73	1243,95	659,62	474,85
73,8	5	101,75	121,46	124,9	116,27	127,6	117,1	116,21	146,79	2359,28	2655,44	2137,87	2208,52	2712,71	1441,84	962,57	599,86	116,53	131,67	137,21	152,27	142,07	110,53	118,54	141	2286,58	2278,4	2082,79	2272,74	2265,23	1708,94	542,35	690,49	112,41	134,3	138,64	136,14	137,09	119,41	109,32	126,63	1455,93	837,62	1599,54	1778,32	2128,25	1227,75	649,76	467,56
74	5	97,73	106	113,79	109,65	117,22	108,35	112,95	138,2	2329,39	2622,53	2106,8	2179,09	2680,77	1420,04	946,53	589,58	103,52	120,27	118,07	127,18	119,59	103,29	114,01	136,61	2258,33	2246,96	2054,6	2243,08	2232,8	1688,28	533,7	681,89	103,03	120,67	126,19	123,27	124,65	113,44	106,84	123,03	1434,47	824,37	1578,78	1755,42	2098,93	1209,32	638,99	460,31
74,2	5	95,06	98,44	108,38	106,82	112,32	104,92	111,38	133,91	2296,74	2587,12	2076,92	2149,27	2646,42	1395,49	931,18	579,65	97,84	114,26	110,03	117,2	109,84	100,89	112,86	133,61	2228,58	2219,08	2027,93	2215,86	2203,55	1666,78	524,63	671,09	98,25	114,72	120,38	119,73	119,85	109,62	106,72	122,03	1412,43	811,27	1557,86	1734,93	2068,14	1191,12	628,75	452,22
74,4	5	93,94	96,99	106,77	105,35	110,81	103,99	109,81	133,72	2268,69	2553,62	2047,25	2119,33	2612,78	1372,79	916,25	570,16	96,68	111,97	108,01	114,8	107,02	99,86	111,65	131,1	2197,89	2190,68	1999,89	2187,79	2174,39	1640,65	516,5	661,03	96,75	113,07	117,89	117,96	117,6	108,46	105,94	121,08	1395,63	798,05	1535,11	1712,21	2042,34	1173,1	618,24	444,19
74,6	5	93,04	95,8	104,72	104,25	109,19	104,24	107,88	132,13	2240,26	2518,81	2018,41	2089,72	2578,36	1352,35	902,81	560,93	94,87	110,21	105,64	113,8	105,89	98,43	110,73	129,22	2165,32	2163,95	1974,63	2161,91	2144,95	1617,27	508,98	651,04	96,63	112,93	117,83	117,63	114,43	107,15	103,82	119,62	1376,06	784,49	1513,29	1687,42	2012,17	1155,35	608,7	435,76
74,8	5	91,38	95,75	102,81	102,74	107,38	104	106,24	130,27	2211,83	2488,63	1993,86	2062,72	2544,59	1333,04	889,38	551,93	93,02	109,75	104,52	112,38	105,51	97,42	109,92	128,08	2134,67	2136,98	1943,96	2130,77	2117,7	1591,04	499,79	641,21	96,51	111,02	115,57	116,36	112,38	106,02	102,49	118,77	1356,28	772,67	1493,08	1661,29	1980,07	1136,47	597,91	427,32
75	5	90,48	95,8	101,85	101,71	105,85	102,53	104,78	128,78	2181,01	2456,61	1966,48	2033,89	2509,31	1313,8	876,97	542,7	92,14	108,73	103,87	111,22	104,39	95,83	108,8	126,02	2106,87	2105,25	1914,96	2101,89	2091,53	1565,96	491,38	629,66	95,01	109,65	114,15	113,72	110,01	104,77	100,76	117,17	1334,69	759,59	1472,33	1634,88	1950,31	1117,01	588,71	419,23
75,2	5	89,4	95,17	100,56	100,56	104,88	101,31	104,2	127,57	2153,19	2428,75	1941,41	2005,5	2473,09	1292,4	864,02	533,71	90,71	107,09	101,32	109,35	103,1	94,74	107,85	124,52	2079,3	2072,95	1884,92	2069,68	2064,49	1543,27	482,58	618,38	93,6	108,52	113,09	111,99	108,95	102,93	100,05	115,79	1314,88	746,79	1449,69	1608,19	1921,36	1098,93	577,71	412,26
75,4	5	88,15	94,5	99,34	99,73	103,74	99,98	103,24	125,71	2119,9	2398,21	1915,46	1979,49	2439,37	1270,3	848,96	524,35	89,61	105,59	100,07	107,81	102,06	94,01	106,54	123,34	2048,86	2042,37	1855,78	2038,26	2035,71	1521,3	473,04	607,68	92,14	107,69	112,67	110,29	108,41	101,93	99,01	114,62	1293,42	734,46	1427,95	1581,68	1895,17	1079,94	568,48	405,58
75,6	5	87,47	92,25	98,53	98,64	102,56	99,21	102,27	124,44	2086,65	2365,65	1888,98	1947,59	2407,95	1247,88	832,67	514,85	89,47	103,82	98,13	105,78	100,69	92,08	104,69	121,67	2018,08	2010,33	1826,96	2004,16	2003,19	1497,76	464,24	597,17	90,61	105,85	111,59	108,53	105,88	100,35	96,79	111,76	1271,52	721,09	1403,46	1555,92	1865,08	1060,99	558,08	399,17
75,8	5	86,38	90,8	97,02	97,02	101,46	98,22	101,3	122,75	2053,62	2330,89	1858,42	1915,15	2371,25	1224,51	816,63	505,42	88,51	101,49	96,84	103,52	98,92	91,12	102,88	120	1984,81	1979,37	1800,22	1970,86	1975,32	1470,66	454,89	584,86	89,16	104,43	110,14	106,85	104,42	99,12	95,39	110,25	1247,36	707,95	1378,95	1533,51	1830,74	1042,7	547,5	392,14
76	5	86,64	88,59	95,96	95,62	99,6	96,06	100,02	122,18	2020,59	2294,78	1829,02	1882,62	2338,5	1203,95	800,49	496,23	87,42	99,62	95,06	102,33	97,1	90,52	101,28	118,6	1952,87	1946,66	1772,94	1938,46	1939,6	1445,16	446,43	573,85	87,36	103,03	108,15	104,2	103,39	98,5	93,51	108,66	1226,02	693,3	1350,3	1507,47	1799,75	1025,02	536,24	385,49
76,2	5	86,26	86,72	93,7	93,61	98,66	95,24	99,08	120,82	1991,26	2257,72	1799,53	1851,96	2307,62	1183,45	785,75	486,81	84,91	96,87	93,28	101,13	95,36	89,39	99,73	117,34	1919,77	1914,45	1745,93	1910,5	1903,94	1419,9	438,43	562,75	86,25	101,49	106,69	103,32	101,15	97,7	92,62	107,24	1203,22	678,55	1322,72	1481,1	1768,32	1006,34	526,16	378,78
76,4	5	84,41	85,13	92,51	91,86	97,08	93,71	97,92	119,04	1959,8	2221,27	1771,52	1820,8	2273,62	1163,23	772,01	477,32	83,29	95,95	92,19	99,63	94,3	88,72	97,95	116,69	1885,99	1882,25	1713,18	1876,09	1872,65	1392,6	428,61	551,98	85,97	99,18	104,39	102,25	99,96	96,86	91,74	105,52	1178,44	664	1296,04	1451,46	1734,58	986,8	515,5	370,83
76,6	5	83,53	84,33	91,71	90,06	96,69	91,86	97,18	118,3	1923,17	2182,38	1738,84	1788,27	2236,59	1141,8	756,84	468,34	82,55	95,09	91,85	98,77	92,34	87,71	96,02	115,35	1852,14	1844,72	1678,25	1845,8	1841,39	1365,9	419,53	540,61	84,87	96,68	102,65	100,38	98,92	96,26	90,3	103,86	1150,03	647,04	1268,43	1421,47	1698,37	965,28	505,52	362,71
76,8	5	82	83,4	89,77	88,49	95,45	90,16	95,82	116,39	1890,85	2141,04	1706,77	1754,2	2197,77	1117,71	739,92	458,42	81,61	94,46	91,2	97,76	90,95	86,46	95,44	114,22	1814,3	1808,28	1640,78	1809,22	1805,91	1338	408,83	529,05	84,07	95,69	101,62	99,22	98,43	95,86	89,8	102,94	1122,55	630,53	1240,66	1388,91	1665,37	941,54	492,85	355,12
77	5	81,36	82,5	88,14	87,72	94,05	89,5	94,77	114,71	1850,18	2098,48	1671,05	1720,67	2153,88	1092,82	720,66	447,01	80,95	94,22	90,72	96,7	89,9	86,34	94,98	113,19	1774,07	1770,7	1601,23	1769,92	1771,25	1308,14	398,64	516,9	83,96	94,29	100,9	98,44	97,22	94,98	89,29	101,24	1094,31	612,47	1212,4	1354,23	1631,45	916,74	481,46	346,65
77,2	5	80,48	81,34	87,51	86,85	92,67	89,29	94,18	113,33	1809,24	2051,45	1633,38	1678,41	2107,34	1064,11	698,75	434,94	79,74	93,56	89,43	94,54	88,34	84,78	94,37	110,73	1729,14	1727,47	1559,02	1724,9	1728,1	1275,28	387,13	503,16	83,18	93,13	99,56	97,5	95,11	93,39	87,91	99,98	1064,28	592,05	1177,71	1316,02	1588,95	890,73	466,23	336,07
77,4	5	79,72	80,3	86,54	86,04	91,62	88,44	93,93	111,56	1757,44	1998	1586,87	1630,57	2052,46	1030,78	673,47	420,36	78,54	92,3	87,78	92,37	86,99	83,35	93,79	108,46	1676,19	1674,38	1509,77	1676,34	1683,33	1234,35	373,62	485,69	81,95	91,84	97,56	95,87	92,96	92,01	86,83	98,92	1026,35	569	1138,42	1271,99	1537,71	858,87	448,56	325,62
77,6	5	79,17	78,15	85,05	84,7	89,02	87	92,75	110,12	1699,95	1938,66	1538,79	1575,27	1997,95	994,79	645,61	404,77	77,84	90,94	86,16	91	84,99	82,29	93,21	106,38	1617,13	1617,18	1455,59	1622,6	1626,97	1191,29	357,92	467,37	80,79	90,83	96,03	93,36	92,01	89,86	85,59	96,74	982,74	542,01	1091,67	1222,15	1481,87	823,28	428,24	313,8
77,8	5	77,56	77,15	83,15	84,26	87,8	86,24	91,97	108,28	1638,2	1873,24	1482,09	1512,88	1934,05	954,16	616,08	387,47	77,13	90,19	85,08	89,89	83,47	81,1	92,12	103,91	1548,95	1549,61	1390,36	1561,82	1565,98	1142,82	341,6	447,25	79,58	90,44	94,8	92,08	90,83	88,1	85,02	95,31	933,19	512,01	1040,52	1164,87	1418,4	783,48	407,83	300,67
78	5	76,11	75,75	83,06	83,37	86,26	85,23	90,72	105,75	1558,96	1795,2	1411,22	1436,75	1859,6	907,65	581,94	367,61	76,6	88,56	83,26	89,75	82,15	80,02	90,17	101,32	1464,93	1466,18	1312,98	1483,86	1494,03	1086,12	322,59	424,63	78,41	89,41	93,17	91,25	90,13	85,77	83,91	92,86	875,11	476,29	977,43	1097,9	1341,28	738,57	385,02	284,81
78,2	5	75,5	75,56	82,53	83,36	85,58	84,28	89,19	103,83	1456,44	1692,31	1323,17	1342,25	1770,39	854,37	541,97	346,12	76,31	87,19	81,89	89,23	81,81	79,15	87,61	98,52	1355,93	1358,77	1215,98	1389,37	1402,87	1019,46	300,42	398,85	76,57	87,82	91,47	89,97	89,47	85,03	81,84	91,22	803,87	435,2	903,27	1019,54	1250,34	686,47	359,82	268,8
78,4	5	74,22	74,79	80,63	82,95	84,81	82,85	86,87	100,57	1328,76	1552,76	1214,65	1224,13	1653,41	791,07	494,09	321,46	75,65	86,16	81,57	88,65	81,18	78,26	86,26	96,67	1220,6	1225,07	1096,92	1268,43	1290,49	939,73	274,72	370,11	75,32	87,63	91,24	89,16	87,88	84,38	81,19	88,91	718,72	388	815,5	926,07	1146,41	624,75	329,88	250,6
78,6	5	73,88	74,38	79,61	82,25	84,14	82,51	84,93	97,14	1168,54	1376,88	1078,37	1081,05	1503,49	713,36	437,09	293,71	74,27	84,61	80,62	87,96	80,44	77,81	85,18	94,63	1057,46	1062,09	952,67	1120,53	1155,6	842,86	245,98	336,69	73,77	87,21	90,53	88,06	86,53	83,37	79,78	87,02	618,44	333,38	710,6	815,83	1020,41	554,47	297,37	229,42
78,8	5	73,14	73,4	79,42	80,9	82,94	82,01	83,52	94,17	979,66	1160,08	912,79	910,46	1315,32	618,33	369,8	261,15	72,06	83	79,35	86,27	79,76	77,09	84,64	91,95	866,98	872,84	785,76	943,38	988,87	726,57	212,95	296	72,84	86,84	89,38	87,58	85,44	81,91	78,06	84,89	505,53	274,14	589,03	684,97	870,44	472,25	257,62	204,84
79	5	71,77	72,11	78,3	78,68	82,34	80,79	82,33	90,88	770,17	919,83	727,92	725,26	1093,03	507,23	296,91	223,27	70,98	82,33	77,59	83,8	78,26	75,13	83,99	88,9	667,93	672,75	607,94	748,87	803,89	591,86	178,71	250,23	72,02	85,74	87,53	86,63	83,34	80,75	77,01	81,97	388,71	216,06	460,57	542,46	702,33	381,7	214,72	177,1
79,2	5	70,67	70,64	76,57	76,29	80,87	79,44	81,9	88,97	565,25	680,94	544,93	542,02	852,63	390,04	227,42	183,79	69,24	80,75	75,83	81,27	76,67	73,51	82,24	85,98	479,7	486,24	440,6	557,02	613,34	452,06	145,84	202,69	71,25	84,14	85,77	85,01	82,13	79	75,74	78,29	280,76	166,45	337,9	402,63	530,29	291,8	172,99	148,18
79,4	5	69,16	69,33	74,16	75,44	79,84	78,07	81,39	87,05	389,04	471,06	381,98	383,05	620,49	280,29	167,83	146,45	68,27	80,5	74,25	79,72	74,92	72,28	81,15	82,68	324,98	330,69	299,89	388,28	440,49	324,12	119,3	158,7	70,42	82,84	85,22	83,8	81,43	77,98	74,55	76,83	193,86	127,54	234,88	281,05	374,29	213,16	137,5	121,37
79,6	5	67,49	67,89	72,99	73,51	78,56	76,41	80,76	85,42	254,51	310,11	252,09	259,55	423,82	189,68	124,95	114,83	67,5	78,62	72,38	79,14	73,51	71,52	79,39	79,67	211,89	215,2	197,7	255,15	300,15	218,89	99,15	122,32	69,02	80,37	83,71	83,29	80,58	76,97	73,77	74,89	133,52	101,67	158,2	189,54	248,25	151,96	110,43	98,18
79,8	5	66,71	66,9	71,65	73,03	76,86	75,31	80,96	84,15	166,82	200,29	165,69	176,55	275,82	127,63	99,95	92,05	66,73	76,92	71,12	78,31	72,96	70,33	77,45	76,67	141,37	143,84	133,67	167,72	200,73	146,28	86,6	96,4	68,89	78,07	82,55	81,62	80,13	76,99	71,87	73,19	98,66	88,62	111,13	129,06	162,85	111,72	92,57	82,63
80	5	65,67	65,22	69,87	71,57	75,84	73,56	79,09	82,29	120,92	136,57	116,48	129,93	177,75	91,39	87,99	79,85	66,75	75,22	70,76	77,97	71,36	70,06	76,49	74,7	105,85	106,87	101,98	120,06	144,47	103,93	80,39	81,75	67,93	76,91	82,14	80,52	79,1	76,42	71,44	71,3	83,09	83,54	88,75	98,64	113,89	90,02	83,47	73,39
80,2	5	65,7	63,64	68,75	70,66	74,63	72,42	77,05	80,26	102,77	107,13	95,1	108,43	126,63	77,18	85,89	74,97	66,18	73,27	69,98	77,78	69,7	69,47	75,43	73,35	91,2	92,97	90,6	100,51	118,62	85,69	78,09	75,66	66,02	75,3	80,29	78,71	77,9	75,58	69,9	70,27	78,51	82,87	81,36	87,72	93,63	81,81	80,18	69,56
80,4	5	65,06	62,55	69,24	69,5	72,92	71,05	74,98	78,85	97,02	94,07	85,88	100,21	104,07	73,73	86,02	74,01	65,82	72,42	69,1	76,78	68,54	69,57	74,76	72,76	85,49	86,5	86,79	92,98	108,31	80,17	76,81	73,8	65,18	74,19	78,59	77,78	76,92	74,54	68,75	69,25	78,23	82,19	79	83,73	87,89	79,87	79	68,67
80,6	5	63,77	61,84	68,51	68,29	72,37	69,62	73,2	77,62	94,07	87,97	81,78	97,39	95,12	72,81	85,78	74,2	64,76	72,66	67,78	74,35	66,88	68,04	74	72,08	83,07	83,37	84,33	90,01	103,84	79	75,67	73,62	64,53	73,3	77,72	76,53	74,83	73,68	67,89	68,25	77,74	82,26	78,57	82,01	86,25	79,66	77,48	67,2
80,8	5	63,16	61,35	67,73	68,42	71,52	68,82	72,13	76,88	91,47	84,85	78,93	94,36	90,32	72,43	84,57	74,13	63,19	72,06	66,52	72,13	66,31	66,27	72,56	71,41	80,74	80,78	82,49	87,65	99,63	77,65	74,89	72,23	63,88	72	75,86	75,46	73,39	72,1	67,51	67,35	76,12	81,49	76,73	80,26	84,22	78,51	76,01	66,57
81	5	62,97	61,57	65,83	68,41	70,87	68,76	70,72	75,8	89,7	82,17	77,07	91,38	87,07	71,09	82,42	73,38	62,34	71,22	66,27	71,04	65,44	65,07	71,74	70,54	79,84	78,49	81,28	86	97	75,83	73,49	70,52	63,74	71,01	75,62	74,15	72,93	70,86	67,27	67,61	73,97	79,99	73,75	77,82	81,94	78,42	75,11	66,12
81,2	5	61,8	60,74	65,14	68,4	70,25	68,06	70,35	74,76	87,82	80,38	74,91	88,39	83,83	69,59	81,6	72,22	60,88	70,26	65,13	71,01	64,88	64,43	70,77	69,63	78,6	76,45	79,44	83,58	95,3	74,16	72,03	69	62,75	70,17	74,19	73,45	71,99	69,82	67,67	67,74	72,47	78,73	71,67	77	80,04	76,41	74,25	64,93
81,4	5	60,56	59,56	63,78	67,28	68,77	67,03	70,2	74,4	85,46	78,19	73,23	85,42	81,08	68,5	79,24	69,82	59,61	68,47	64,29	70,65	64,27	63,57	69,46	68,67	77,42	74,59	77,11	82,46	93,53	73,14	71,25	66,87	62,93	69,65	73,47	72,14	71,48	68	65,74	66,99	71	76,64	69,51	74,88	78,5	74,21	72,57	63,85
81,6	5	59,79	58,69	62,64	65,58	67,44	66,04	68,52	73,73	83,29	76,06	71,92	83,22	77,71	66,81	77,5	68,43	58,74	66,65	63,55	69,91	63,06	62,9	68,35	67,49	75,42	72,52	75,67	80,8	92,07	71,42	69,91	64,76	61,75	68,66	72,42	70,42	69,84	66,47	64,36	65,39	69,8	74,94	68,45	74,59	76,49	72,44	71,28	62,78
81,8	5	58,71	57,55	60,88	63,81	66,69	64,61	67,24	72,16	81,41	74,05	70,84	80,6	75,3	66,46	76,33	66,17	57,92	65,22	62,71	69,09	61,65	62,29	66,74	66,21	73,38	71,6	74,48	79,97	91,28	69,29	69,08	63,57	60,27	66,47	70,91	68,69	68,11	64,61	62,85	63,1	68,9	73,52	67,41	73,31	74,99	70,17	69,47	61,94
82	5	57,33	57,56	60,95	62,04	65,25	63,46	66,93	70,84	79,4	72,52	69,52	79,96	74,7	65,1	75,03	64,5	57,37	63,97	61,6	67,63	60,29	61,85	65,53	64,68	71,34	69,83	73,08	77,95	90,17	68,5	68,02	62,95	59,5	65,87	69,73	67,04	66,76	63,34	61,55	61,22	68,06	71,7	66,09	72,02	73,08	68,55	69,05	60,38
82,2	5	55,19	56,79	60,24	61,02	64,39	63,14	66,33	69,5	76,78	71,3	68,71	79,54	73,35	63,64	74,05	64,13	56,26	63,25	60,39	65,84	59,19	60,48	64,9	63,41	69,55	69,06	72	77,38	88,55	68,57	67,41	61,49	59,15	65,5	69,64	66,41	64,92	62,07	59,26	60,18	66,69	70,7	66,52	71,07	71,42	67,98	66,91	58,88
82,4	5	54,78	55,9	60,25	59,84	63,67	62,87	65,27	68,58	76,44	70,69	67,72	78,93	72,33	63,24	73,34	63,47	55,97	63,4	59,78	65,02	58,36	58,73	63,66	61,92	68,37	68,63	70,92	77,12	86,19	67,89	66,81	60,84	58,98	64,7	68,31	66,49	64,33	61,06	59,41	59,3	65,27	68,86	65,53	70,14	69,49	67,36	65,48	57,65
82,6	5	54,27	55,51	58,99	58,35	62,52	62,93	64,04	66,95	76,22	69,78	67,14	77,86	71,71	62,03	72,44	63,76	55,18	62,64	59,55	64,34	57,66	57,64	63,2	60,53	67,68	68,13	70,58	76,51	85,2	66,45	65,46	59,86	58,23	63,54	67,44	66,15	63,65	61,19	58,89	59,02	63,57	67,4	63,83	68,33	68,06	67,61	64,51	56,3
82,8	5	54,08	54,58	58,81	58,23	61,52	62,63	63,26	66,07	75,41	67,99	65,35	76,56	71,37	61,01	72,58	63,5	53,62	62,15	58,76	63,54	57,18	56,84	62,17	59,25	67,45	67,78	68,76	75,18	83,68	65,44	64,66	59,58	56,61	63,05	66,3	65,45	63,51	61,34	58,09	58,61	62,02	66,51	62,89	66,9	66,77	66,24	62,48	55,13
83	5	53,11	53,55	57,57	56,74	60,43	61,2	61,69	65,44	73,79	66,51	63,78	74,7	70,75	60,21	71,22	63,2	52,27	61,04	57,5	61,99	56,94	55,84	60,61	58,48	66,73	65,89	67,34	74,89	82,18	64,27	63,8	59,21	55,19	61,23	65,45	64,65	63,22	60,4	56,64	58,71	61,41	65,54	62,36	65,81	65,64	64,86	60,94	53,42
83,2	5	53,09	52,7	56,96	56,45	59,33	59,33	61,19	63,82	72,35	64,84	62,63	73,31	68,81	58,95	70,4	62,39	51,04	59,85	56,39	60,08	56,13	54,73	59,65	57,33	65,92	64,53	65,77	73,4	81,3	62,76	63,02	58,25	53,24	59,69	65,09	62,92	62,1	59,18	55,73	57,84	60,63	64,49	61,21	65,44	64,55	63,98	59,9	52,87
83,4	5	53,37	51,18	55,87	55,53	58,48	57,44	60,65	61,85	70,9	63,74	61,13	72,3	67,65	58,5	68	60,79	49,72	59	56,17	58,94	54,87	54,94	58,93	56,65	64,89	62,76	64,77	71,51	81,07	60,69	61,84	58,06	52,05	58,22	64,2	61,64	61,04	57,8	54,55	56,51	59,89	63,57	60,18	63,89	63,4	62,17	59,63	52,36
83,6	5	53,75	50,94	55,65	55,51	56,76	56,42	60,9	61,06	69	63,43	60,96	71,41	66,13	57,59	66,4	59,39	49,26	57,68	54,93	57,92	53,42	54,41	58,54	55,99	63,36	60,98	63,73	68,53	79,8	60,08	60,05	57,82	51,22	57,89	63,2	60,56	59,71	56,3	53,23	55,07	59,12	62,42	58,5	63,08	61,99	61,25	59,9	51,49
83,8	5	52,16	50,1	55,27	55,07	56,11	55,95	60,1	59,03	67,3	63,15	59,93	69,45	64,93	56,26	65,66	58,19	49,21	56,38	53,78	57,51	52,28	52,84	57,46	55,62	61,01	59,9	62,84	67,28	78,52	58,92	59,02	56,04	50,78	57,13	62,47	59,35	58,22	54,14	51,47	54,75	58,17	61,37	57,61	62,42	60,27	60,38	59,45	51,92
84	5	50,49	49,24	54,22	54,1	54,8	55,35	58,77	58,62	66,71	62,56	59,13	68,75	62,6	53,96	64,44	56,44	49,2	55,8	52,24	57,25	51,69	51	55,82	54,87	59,6	58,62	62,03	66,04	75,68	57,36	56,93	54,9	50,5	56,88	61,22	58,46	57,09	53,01	51,66	54,06	56,77	59,6	55,66	60,42	58,71	58,92	59,29	51,28
84,2	5	48,03	47,99	52,69	51,86	53,62	54,96	56,94	57,8	65,63	61,12	58,78	67,85	61,51	52,14	62,93	55,18	49,21	53,91	51,01	56,69	51,08	49,68	55,56	53,86	57,94	57,93	61,52	63,97	74,05	56,57	55,42	53,26	50,16	56,55	59,49	56,91	56,08	52,63	51,3	52,89	55,4	58,62	53,58	59,01	58,52	58,19	57,32	50,86
84,4	5	46,69	46,92	51,82	50,82	52,8	55,55	55,29	56,98	64,17	59,54	58,16	66,46	60,95	50,23	62,88	53,83	49,32	52,75	50,08	56,34	49,96	48,22	54,23	53,27	57,16	57,43	60,07	63,15	72,26	56,36	55,36	51,7	50,03	55,53	58,38	56,01	56,01	51,7	50,15	50,55	54,34	57,97	52,32	56,63	56,67	56,93	55,78	49,57
84,6	5	44,82	45,01	50,84	49,29	52,12	54,47	53,8	56,33	62,8	58,07	56,69	64,93	60,57	49,75	61,75	52,94	48,66	51,97	48,56	55,9	49,62	47,32	53,09	52,21	56,07	56,31	58,21	62,82	70,81	55,72	55,24	50,05	49,76	53,44	57,05	55,25	55,2	50,8	49,78	49,6	53,25	57,2	51,36	55,62	56,42	55,17	54,49	47,77
84,8	5	44,18	43,77	49,37	47,99	51,05	52,74	53,01	56,18	61,59	56,12	55,1	63,95	60,08	49,28	60,85	51,37	47,55	51,17	47,36	54,64	48,11	47,56	52,61	51,51	55,73	55,82	56,8	61,95	70,15	54,67	54,44	48,97	48,54	52,13	56,9	54,13	54,72	50,11	49,2	48,14	52,86	55,44	50,48	54,87	55,28	54,04	53,5	46,89
85	5	44,62	42,37	48,06	46,95	49,68	50,6	52,36	55,4	59,96	54,98	53,53	61,89	58,99	49,46	58,71	50,01	44,8	50,69	46,95	54,19	47,23	48,03	52,43	50,98	55,07	54,01	55,66	60,82	69,44	53,82	52,91	48,65	47,23	50,73	55,72	53,46	53,17	50,17	48,66	46,9	51,89	54,64	50,35	53,15	54,81	52,88	52,97	45,17
85,2	5	44,78	41,87	46,96	46,73	48,18	49,23	51,95	54,97	58,47	54,11	52,57	60,13	57,68	49,52	58,43	49,07	43,84	50,27	45,98	52,83	45,92	47,65	51,76	50,17	54,15	52,53	54,9	59,57	68,67	52	51,01	48,42	45,48	49,28	54,57	52,62	50,83	48,77	47,87	46,12	50,99	53,42	49,43	52,59	53,37	51,84	51,99	43,48
85,4	5	44,32	41,43	45,35	46,4	47,16	47,46	51,3	52,71	56,86	53,33	50,85	59,34	55,99	48,75	57,32	48,1	43,15	49,78	45,08	52,09	44,63	46,54	50,19	49,46	52,08	51,55	53,22	58,1	67,56	50,54	49,66	46,54	43,27	48,42	53,33	51,09	48,55	46,94	45,96	46,05	49,04	52,01	48,41	51,39	51,81	50,65	50,84	42,36
85,6	5	43,46	40,34	44,04	46,72	46,3	46,47	50,66	51,55	56,35	52,38	49,11	58,81	53,38	47,12	55,49	47,77	42,48	49,3	44,27	50,98	44,04	44,84	48,4	47,83	50,49	49,95	52,41	56,16	65,27	49,27	47,64	45,27	42,21	48,45	52,35	49,46	46,77	45,8	44,54	45,87	47,61	49,69	46,55	50,55	50,79	49,08	49,73	41,4
85,8	5	43,24	40,2	43,24	45,71	45,99	45,8	48,87	50,73	55,3	51,12	47,66	58,09	51,7	45,44	53,59	46,52	41,83	47,64	43,91	49,73	43,2	43,17	48,76	46,55	49,25	48,64	51,2	53,57	64,39	48,6	46,83	44,11	41,75	47,77	50,93	48,22	46,13	44,55	43,2	45,51	46,84	48,92	45,65	49,69	51,05	48,28	47,97	41,95
86	5	41,46	39,28	42,13	44,55	46,24	45,86	47,73	49,2	54,02	49,7	47,57	57,3	49,37	43,73	51,84	44,71	41,18	46,56	44,02	48,59	41,3	41,85	47,86	45,59	48,65	47,47	49,77	53,07	63,49	47,7	46,29	43,84	41,02	46,44	50,3	48,15	45,72	43,14	41,66	44,37	45,86	48,95	44,84	48,34	47,55	47,72	46,82	40,54
86,2	5	41,26	38,61	42,07	43,42	46,08	45,2	47,37	49,46	53,24	48,02	46,19	57,19	48,72	42,7	50,74	43,92	39,64	44,86	44,02	47,93	40,76	41,36	46,71	44,55	47,2	46,54	48,42	52,27	62,08	47,12	45,71	42,98	40,76	46,02	48,99	46,7	45,47	42,29	40,86	43,27	44,47	48,08	43,73	47,56	46,11	46,88	45,5	39,77
86,4	5	40	38,23	41,17	41,15	45,05	44,27	46,47	48,86	51,96	46,66	45,1	55,69	48,16	41,45	49,05	42,49	38,48	43,89	43,28	46,38	39,87	41,55	45,8	43,86	46,85	45,45	48,27	51,18	60,85	45,9	44,43	42,73	40,35	44,97	48,86	45,77	46,08	41,89	40,36	42,1	43,86	46,87	42,81	45,81	44,2	46,06	44,41	39,1
86,6	5	38,89	36,76	40,03	40,19	43,8	42,13	46,21	46,83	50,45	45,92	43,99	53,65	47,15	41	48,16	41,8	36,38	42,45	42,32	44,86	39,67	40,72	44,98	42,84	45,41	44,53	47,7	50,32	59,53	45,28	43,68	41,44	39,32	44,38	47,96	45,35	45,52	41,97	40	40,89	43,09	47,13	42,57	43,98	43,7	45,43	44	37,65
86,8	5	37,79	35,79	39,47	39,17	42,86	41,11	45,83	45,27	49,18	44,78	43,01	52,86	46,21	39,84	48,06	40,66	36,44	40,8	40,26	43,04	38,84	39,88	43,81	41,97	44,29	43,87	47,11	49,66	58,43	44,38	42,94	40,56	38,17	43,73	46,2	44,3	44,54	40,16	39,24	39,76	41,94	45,76	41,64	43,02	42,96	44,07	43,36	36,33
87	5	36,75	34,96	38,26	38,05	41,21	39,7	45,08	43,27	48,34	44,08	42,04	51,89	44,94	39,07	46,59	39,02	36,15	40,16	38,53	42,39	37,83	39,26	43,05	41,72	43,63	43,62	45,35	48,25	56,96	43,85	42,51	38,6	36,42	43,64	44,65	43,5	43,12	38,34	37,19	38,22	40,89	44,2	40,85	42,13	42,11	43,32	42,61	35,81
87,2	5	36,23	33,63	37,33	37,61	40,21	38,92	43,64	42,04	47,94	43,19	41,37	49,48	43,89	37,99	46,49	39,18	35,38	39,43	37,15	41,83	36,88	37,74	42,23	39,87	42,47	42,31	44,13	47,2	55,3	41,68	41,5	37,87	35,99	42,86	44,1	42,11	41,82	37,17	36,18	37,39	40,26	42,12	39,75	42,48	41,69	42,19	42,37	35,91
87,4	5	34,07	33,03	36,55	36,8	38,39	38	41,08	40,77	46,34	42,39	40,33	47,87	42,7	35,63	46,09	37,97	33,87	38,34	36,79	40,44	35,12	36,51	41,91	38,55	42,42	41,44	42,64	45,9	54,97	39,98	40,74	37,1	35,76	41,2	42,57	40,78	40,66	36,14	34,12	36,53	39,68	40,82	38,98	41,3	41,68	40,92	41,85	36,04
87,6	5	31,97	32,06	34,42	35,2	36,84	36,73	39,83	39,81	44,49	41,33	39,3	45,74	40,65	34,35	45,37	36,13	32,7	37,14	35,88	38,84	32,84	35,21	40,37	37,44	41,18	40,02	40,59	45,16	53,46	38,27	39,25	36,36	34,35	40,09	41,78	39,71	38,97	34,6	33,2	35,03	38,59	39,38	37,73	40,81	39,18	40,41	39,55	35,07
87,8	5	32,11	31,75	33,86	34,55	35,14	36,3	38,99	40,06	42,96	40,01	38,21	45,2	40,23	32,52	44,73	34,85	31,32	37,09	35,21	38,49	32,2	34,51	39,83	36,8	39,41	38,79	39,44	44,29	52,19	36,65	38,49	36,55	33,83	38,91	40,62	38,4	37,73	33,24	32,94	33,35	37,31	37,97	36,12	39,47	38,01	39,79	37,2	34,16
88	5	31,63	31,19	32,76	33,69	33,35	35	38,12	38,94	41,34	38,02	37,17	43,85	39,37	31,95	43,45	32,85	31,01	36,8	33,87	38	31,23	33,59	38,04	36	38,29	37,43	38,67	42,44	51,31	35,75	37,99	35,31	33,31	36,66	40,16	37,52	36,66	32,4	32,1	32,49	35,36	36,92	34,9	37,87	36,15	38,44	35	33,24
88,2	5	31,4	30,33	31,11	32,98	32,21	33,31	37,89	37,54	40,02	36,77	35,3	43,24	37,97	32,22	42,22	32,87	30,38	36,42	32,42	37,4	30,46	31,89	36,75	34,3	36,91	36,93	37,53	41	50,44	35,55	37,02	34,26	32,19	35,73	38,33	37,06	35,29	31,76	31,63	31,63	34,35	37,27	33,97	36,58	34,8	36,04	34,38	31,6
88,4	5	30,87	29,22	30,45	32,42	31,66	33,35	37,18	36,96	39,15	35,46	33,86	43,65	36,14	30,88	40,14	32,72	30,26	35,44	30,98	36,93	29,48	30,79	35,16	33,7	36,13	36,28	37,22	40,26	50,31	35,4	36,55	33,15	31,3	35,03	36,17	35,9	34,74	30,34	31,6	30,56	33,33	35,68	33,27	35,35	33,82	34,45	34,68	30,55
88,6	5	29,97	28,34	29,64	31,96	31,28	32,67	36,1	36,22	39,32	34,91	33,4	43,37	34,89	31,02	39,2	31,98	29,41	34,22	29,92	36,99	28,44	30,47	33,12	32,94	35,43	35,62	36,35	38,69	49,26	35,02	35,99	31,55	30,08	34,85	34,26	34,79	32,94	30,07	30,98	30,17	32,99	34,74	33,31	33,97	32,08	33,59	34,75	30,6
88,8	5	28,77	27,85	28,68	30,61	31,17	32,05	34,38	34,16	38,32	33,42	33,42	42,43	33,79	30,16	38,24	32,53	27	32,52	29,42	35,49	27,69	29,06	31,46	30,81	34,5	34,3	35,11	37,36	48,18	32,7	35,33	30,97	29,39	33,4	34,05	32,93	32,48	29,65	30,34	30,17	31,24	33,55	32,02	32,8	30,57	32,23	35,35	28,86
89	5	26,22	27,03	28,22	29,33	31,02	31,72	32,51	32,03	36,77	33,53	33,49	41,28	33,97	28,37	36,7	31,03	26,04	31,07	29,94	33,37	26,45	28,67	29,2	29,48	33,44	33,41	34,29	35,59	46,95	31,48	33,79	29,81	28,45	32,06	33,48	30,66	31,68	29,17	28,54	28,79	30,22	32,46	31,07	31,74	29,61	31,43	35,11	26,87
89,2	5	25,62	26,74	27,09	28,51	30,3	30,9	31,29	31,15	35,85	33,42	32,34	39,44	32,98	27,07	35,2	29,46	26,02	29,61	29,64	31,63	25,1	28,2	28,01	28,93	31,52	31,92	32,37	34,68	44,89	29,95	32,62	28,47	27,51	30,84	33,07	29,26	30,64	28,17	27,29	27,8	29,37	30,37	30,1	29,95	27,73	30,76	33,8	25,13
89,4	5	25,25	26,34	26,37	27,88	29,42	29,52	30,68	30,04	35,16	31,71	31,6	37,95	32,62	25,62	33,23	27,55	25,35	29,88	29,13	30,23	24,54	27,97	27,79	27,82	30,11	30,25	30,78	33,91	43,31	28,39	31,31	28,35	26,23	28,58	32,59	28,37	30	26,92	25,81	27,01	28,59	29,61	28,9	29,1	26,44	30,08	31,54	23,64
89,6	5	24,81	25,22	25,63	26,63	28,27	27,1	30,09	28,54	33,94	29,99	30,2	36,4	31,68	25,64	31,71	25,5	24,55	29,48	27,44	29,09	24,01	26,84	26,6	26,73	28,51	28,68	29,42	32,52	41,58	28,02	30,15	26,54	24,93	27,29	32,18	26,88	28,95	25,92	24,3	25,11	27,34	28,13	27,62	28,51	24,99	28,83	29,56	22,81
89,8	5	23,83	24,1	23,92	25,85	27,16	26,02	30,36	26,99	32,65	28,82	28,82	34,38	30,68	25,06	30,29	25,15	24,48	29,42	26,03	28,29	22,95	25,42	26,89	24,63	27,4	28,05	28,48	32,36	39,78	27,54	29,05	25,84	23,47	26,45	30,72	26,32	27,72	24,68	23,58	24,22	26,73	27,31	26,09	27,61	24,38	26,55	28,74	21,71
90	5	22,66	22,19	22,94	26,41	25,74	26,07	29,81	25,95	31,48	27,66	27,49	32,87	28,83	23,21	29,22	24,04	24,43	28,58	24,64	27,55	21,72	23,98	26,6	23,73	26,62	27,25	28,12	32,3	38,81	27,13	28,04	24,46	22,63	26,27	29,56	26,26	26,96	23,61	23,97	22,73	26,48	25,79	25,44	26,64	23,92	26,13	28,61	21,53
90,2	5	21,56	21,07	21,87	26,16	24,34	25,12	28,66	24,9	30,33	26,98	25,94	31,78	27,24	22,46	28,62	22,7	23,79	26,16	23,28	26,97	20,22	22,6	25,3	22,56	25,54	26,04	27,95	31,53	36,93	26,67	26,58	23,79	22,32	25,43	27,78	25,43	24,76	23,82	23,13	22,6	25,17	25,09	24,83	25,24	22,72	25,44	27,85	21,75
90,4	5	20,14	20,38	20,6	24,45	23,88	24,47	26,94	23,18	28,05	25,44	24,45	30,09	25,92	21,11	27	21,2	21,95	24,06	22,09	26,11	19,4	20,76	24,52	20,97	24,89	24,79	26,95	30,8	36,25	24,74	25,58	23,16	21,54	24,63	27,11	24,85	24,11	22,87	22,55	21,24	23,5	24,01	23,1	24,13	21,91	25,2	26,35	20,73
90,6	5	19,56	19,16	19,66	23,42	23,05	24,09	25,39	23,15	27,14	24,56	23,65	27,89	25,67	19,33	25,96	19,27	21,98	22,5	21,05	25,14	18,29	20,17	22,81	20,41	23,83	24,66	25,95	29,45	34,82	24,18	23,37	22,21	20,7	23,64	26,07	23,93	23,36	22,28	21,51	19,87	22,65	22,64	22,33	23,54	22,03	25,2	25,08	19,58
90,8	5	19,16	18,73	18,49	22,65	22,15	23,07	24,48	23,83	25,75	23,53	22,25	26,89	23,32	18,52	24,7	18,51	21,94	21,66	20,58	23,88	17,52	19,12	22,18	20,98	23,04	23,62	24,43	28,67	33,49	22,84	22,41	21,51	20,71	22,2	24,63	23,82	22,46	20,95	20,41	19,45	22,12	21,04	21,65	21,56	21,1	23,91	24,44	18,09
91	5	19,26	17,63	17,14	20,55	22,03	21,61	23,65	23,28	24,45	21,68	21,2	25,95	21,88	17,41	23,97	18,03	20,33	21,29	20,23	21,9	17,1	18,3	20,99	20,03	22,87	22,02	23,35	26,92	32,51	21,99	21,11	20,45	19,63	20,69	23,57	23,09	21,92	19,69	18,91	18,81	21,36	20,04	20,52	21,53	19,96	22,55	22,42	17,18
91,2	5	18,25	15,79	16,56	18,24	21,37	20,34	22,58	22,35	23,28	21,29	21,01	24,53	20,01	16,59	22,55	17,29	18,68	20,89	19,07	20,82	16,95	17,49	19,23	19,01	21,54	21,16	21,51	25,25	31,45	20,98	20,3	19,36	18,19	20,17	22,02	21,43	20,82	18,93	17,41	17,77	20,53	19	18,84	20,36	18,74	21,09	20,61	16,92
91,4	5	16,48	14,89	15,26	17,23	19,82	19,24	21,66	21	21,53	20,79	20,67	23,32	19,18	14,98	22,39	17,12	17,59	19,95	17,84	18,94	16,02	16,62	18,62	17,22	19,83	19,63	20,67	24,24	30,19	20,35	20,07	18,85	16,65	19,32	21,27	20,37	19,4	17,88	15,61	17,61	19,01	17,96	17,94	18,82	17,67	19,23	19,77	16,14
91,6	5	15,13	14,84	15,02	17,09	18,05	18,36	20,79	18,86	20,84	19,58	20,16	22,04	18,17	13,47	21,02	15,88	16,62	19,12	16,92	18,12	14,77	15,32	17,16	15,35	18,21	17,63	19,77	22,58	28,18	19,09	19,62	18,03	15,44	19,3	20,42	19,72	17,63	16,18	15,02	15,8	18,07	16,59	16,68	17,16	15,89	18,04	18,39	15,17
91,8	5	13,48	14,17	14,85	16,14	15,84	17,31	19,72	17,47	19,75	18,44	19,01	21,58	18,51	12,84	19,13	15,31	15,08	17,27	16	17,35	13,29	14,55	15,4	14,28	16,13	15,86	18,28	20,91	25,08	17,24	18,36	17,51	14,63	17,72	19,28	17,85	15,86	15,1	14	14,99	15,9	15,66	15,63	15,38	13,6	16,13	17,04	14,06
92	5	12	13,76	14,33	15,58	14,84	16,06	18,61	15,88	18,69	16,74	18,6	20,41	18,26	12,44	17,27	15,12	14,01	15,8	15,49	17,94	11,81	14,7	14,03	12,45	14,41	14,76	16,21	19,95	23,23	15,47	17,14	15,94	13,01	17,03	18,17	15,89	15,51	14,26	13,04	12,88	13,79	13,91	14,57	14,33	12,37	15,28	14,45	12,55
92,2	5	12,2	12,69	13,79	14,74	12,91	15,19	18,01	14,25	18,18	15,06	17,4	18,64	18,06	11,44	15,54	13,65	12,98	14,93	14,44	17,23	10,55	14,55	12,93	12,01	12,78	14,94	14,6	17,66	21,29	13,79	15,89	14,33	12,11	15,59	16,93	14,01	15,14	13,48	11,87	12,25	12,82	13	13,47	13,01	12,12	14,3	13,61	10,79
92,4	5	11,63	12,41	13,13	14,67	12,24	14,18	16,96	12,83	17,26	14,02	15,82	17,85	16,71	11,42	14,23	12,64	12,1	14,88	13,72	16,34	9,95	13,43	13,66	11,7	11,95	14,56	13,72	16,98	19,21	13,65	14,73	13,31	12,28	14,53	15,51	12,99	14,25	11,71	11,5	11,15	12,3	11,78	12,31	11,6	11,66	13,11	13,11	9,31
92,6	5	11,66	10,63	11,84	13,33	12,05	12,84	15,92	11,51	15,81	13,15	14,46	15,81	15,29	10,27	13,68	11,64	11,33	13,7	12,17	14,53	9,26	11,86	13,29	11,25	12,58	13,74	12,35	16,3	17,75	12,92	13,35	12,45	11,73	13,95	14,55	11,85	12,98	10,95	10,61	10,62	11,98	10,2	11,07	10,52	10,49	12,62	11,68	8,73
92,8	5	10,34	9,57	10,99	12,5	11,18	12,11	14,61	9,93	15,46	12,69	13,19	14,6	13,43	9,51	11,54	9,77	10,09	11,71	10,78	13,25	8,93	10,19	12,18	10,55	11,95	13,23	10,5	15,17	16,59	11,79	12,36	11,89	10,88	12,81	12,1	10,65	11,05	9,52	9,31	10,32	11,74	9,54	9,97	9,86	9,42	11,46	10,36	8,1
93	5	8,61	8,8	9	11,33	10,58	10,29	12,43	9,69	13,78	11,62	10,91	13,26	12,07	8,63	10,62	8,57	9,17	10,05	9,05	11,33	8,35	9,11	11,43	9,92	11,48	11,07	9,84	14,28	16,43	11,42	11,98	10,88	9,61	12,42	11,37	10,94	10,32	9,24	8,21	9,43	10,76	9,02	9,48	8,24	8,88	10,5	10,06	7,82
93,2	5	7,54	8,3	7,65	9,87	9,7	9,33	11,29	8,99	12,96	10,06	8,94	11,72	9,65	7,81	9,07	6	7,85	8,71	7,8	11,08	6,84	7,71	9,42	8,38	10,34	9,26	9,93	13,1	15,53	9,6	11,08	9,82	8,57	11,66	10,47	11,11	9,56	8,29	7,9	7,63	9,85	8,5	7,88	7,19	7,9	9,1	9,32	7,52
93,4	5	6,3	7,27	6,78	8,64	8,56	8,62	10,6	8,92	11,21	8,74	7,49	10,86	8,4	7,23	7,83	4,46	7,08	7,11	7,19	10,05	5,57	7,23	8,1	7,25	8,8	8,11	8,88	12,37	14,8	8,06	9,46	8,55	7,63	10,13	8,67	10,54	8,66	7,71	7,48	6,99	8,28	7,53	7,31	6,07	5,69	7,65	8,52	6,71
93,6	5	4,48	6,6	5,4	7,4	7,52	7,59	9,49	7,37	9,14	7,22	6,45	9,26	6,4	5,79	6,53	4,41	6,73	5,88	7,09	9,42	4,13	6,76	6,09	5,93	7,55	6,43	7,56	11,14	13,95	6,19	8,12	5,95	6,86	9,31	7,54	8,38	8,43	7,58	6,33	5,45	6,02	6,7	6,38	5,31	4,28	6,89	6,98	5,83
93,8	5	4,08	5,74	4,11	6,21	6,61	7,29	9,06	6,19	7,37	6,71	5,58	7,78	4,4	3,96	5,1	3,65	6,03	5,3	6,06	8,05	2,69	5,96	4,79	4,6	5,49	5,17	6,38	9,08	12,59	3,94	6,39	3,45	6,08	7,65	6,26	6,22	8,14	6,98	4,84	4,7	4,38	6,2	5,28	3,95	2,8	6,21	6,37	5,44
94	5	3,15	5,17	3,79	6,04	5,62	6,8	7,99	4,21	6,11	5,98	4,53	6,43	3,12	2,91	5,12	2,93	5,97	5,2	5,49	7,07	2,17	5,22	4,99	3,44	4,03	3,68	5,42	8,71	9,83	3,89	4,96	2,04	5,17	6,06	5,6	4,81	7,48	5,02	4,45	3,33	3,02	4,49	3,9	3,46	1,59	5,95	5,58	5,46
94,2	5	2,5	3,66	3,01	5,09	4,49	5,59	7,66	3,05	4,16	5,41	3,64	4,79	2,47	1,52	4,57	2,97	6,07	4,55	4,2	5,62	1,58	3,73	4,31	2,53	2,91	2,5	3,15	7,06	7,55	2,99	3,97	1,22	3,63	5,19	5,41	3,51	6,08	3,57	3,22	2,85	2,7	2,74	2,73	2,45	1,05	4,68	4,67	3,45
94,4	5	1,82	2,66	2,23	4,01	3,38	4,37	6,34	2,04	2,76	4,37	2,76	3,38	1,53	0,67	3,69	2,38	5,18	3,69	3,13	4,25	1	2,67	3,4	1,75	1,98	1,57	1,99	5,59	5,5	2,09	2,8	0,47	2,68	3,98	4,41	2,27	4,73	2,5	2,29	2,05	1,86	1,65	1,85	1,64	0,39	3,75	3,55	2,61
94,6	5	1,17	1,72	1,47	2,8	2,26	3,03	4,63	1,19	1,6	3,12	1,86	2,11	0,81	0,17	2,64	1,69	3,88	2,65	2,08	2,86	0,55	1,7	2,38	1,07	1,18	0,84	1,08	3,92	3,56	1,29	1,75	0,06	1,76	2,71	3,18	1,26	3,26	1,55	1,45	1,3	1,13	0,83	1,09	0,96	0,04	2,67	2,39	1,75
94,8	5	0,57	0,83	0,73	1,47	1,14	1,58	2,51	0,51	0,68	1,67	0,94	0,99	0,3	0	1,41	0,9	2,15	1,42	1,03	1,44	0,21	0,81	1,25	0,48	0,52	0,32	0,42	2,06	1,72	0,6	0,82	0	0,87	1,39	1,71	0,51	1,69	0,72	0,68	0,62	0,51	0,28	0,48	0,41	0	1,42	1,21	0,88
95	5	0	0	0	0	0	0	0	0	0	0	0	0	0	0,17	0	0	0	0	0	0	0	0	0	0	0	0	0	0	0	0	0	0,28	0	0	0	0	0	0	0	0	0	0	0	0	0,27	0	0	0
[truncated: 48 more columns]

## Sheet: M3 Cq Results
Data step:	5			Show channel:	Thresholds:
Sample Group:	Default		Ch 1	No
Method:	Threshold		Ch 2	No
Smoothing:	ON		Ch 3	No
Smoothing window:	5		Ch 4	No
Baseline:	Trend		Ch 5	Yes	235.2
Baseline range start:	3
Baseline range end:	7
Well	Fluorophore	Sample Type	Sample Name	Target	Cq	Quantity	Omitted	Description
A01-Ch5	SYBR	Empty			NaN	0
A02-Ch5	SYBR	Empty			NaN	0
A03-Ch5	SYBR	Empty			NaN	0
A04-Ch5	SYBR	Empty			NaN	0
A05-Ch5	SYBR	Empty			NaN	0
A06-Ch5	SYBR	Unknown	d1-mtl	Mcytb	24.35	NaN
A07-Ch5	SYBR	Unknown	d5-mtl	Mcytb	20.24	NaN
A08-Ch5	SYBR	Unknown	d10-mtl	Mcytb	19.47	NaN
A09-Ch5	SYBR	Unknown	d1-gill	Mcytb	22.09	NaN
A10-Ch5	SYBR	Unknown	d5-gill	Mcytb	23.31	NaN
A11-Ch5	SYBR	Unknown	d10-gill	Mcytb	22.76	NaN
A12-Ch5	SYBR	NTC	H2O+primer1		29.28	0
A13-Ch5	SYBR	Negative Control	only-H2O		NaN	0
A14-Ch5	SYBR	Empty			NaN	0
A15-Ch5	SYBR	Empty			NaN	0
A16-Ch5	SYBR	Empty			NaN	0
B01-Ch5	SYBR	Empty			NaN	0
B02-Ch5	SYBR	Empty			NaN	0
B03-Ch5	SYBR	Empty			NaN	0
B04-Ch5	SYBR	Empty			NaN	0
B05-Ch5	SYBR	Empty			NaN	0
B06-Ch5	SYBR	Unknown	d1-mtl	Mcytb	20.84	NaN
B07-Ch5	SYBR	Unknown	d5-mtl	Mcytb	18.75	NaN
B08-Ch5	SYBR	Unknown	d10-mtl	Mcytb	18.56	NaN
B09-Ch5	SYBR	Unknown	d1-gill	Mcytb	20.83	NaN
B10-Ch5	SYBR	Unknown	d5-gill	Mcytb	23.47	NaN
B11-Ch5	SYBR	Unknown	d10-gill	Mcytb	22.53	NaN
B12-Ch5	SYBR	NTC	H2O+primer1		30.05	0
B13-Ch5	SYBR	Negative Control	only-H2O		NaN	0
B14-Ch5	SYBR	Empty			NaN	0
B15-Ch5	SYBR	Empty			NaN	0
B16-Ch5	SYBR	Empty			NaN	0
C01-Ch5	SYBR	Empty			NaN	0
C02-Ch5	SYBR	Empty			NaN	0
C03-Ch5	SYBR	Empty			NaN	0
C04-Ch5	SYBR	Empty			NaN	0
C05-Ch5	SYBR	Empty			NaN	0
C06-Ch5	SYBR	Unknown	d1-mtl	Mcytb	24.33	NaN
C07-Ch5	SYBR	Unknown	d5-mtl	Mcytb	18.44	NaN
C08-Ch5	SYBR	Unknown	d10-mtl	Mcytb	19.47	NaN
C09-Ch5	SYBR	Unknown	d1-gill	Mcytb	22.26	NaN
C10-Ch5	SYBR	Unknown	d5-gill	Mcytb	23.29	NaN
C11-Ch5	SYBR	Unknown	d10-gill	Mcytb	22.46	NaN
C12-Ch5	SYBR	NTC	H2O+primer1		30.14	0
C13-Ch5	SYBR	Negative Control	only-H2O		NaN	0
C14-Ch5	SYBR	Empty			NaN	0
C15-Ch5	SYBR	Empty			NaN	0
C16-Ch5	SYBR	Empty			NaN	0
D01-Ch5	SYBR	Empty			NaN	0
D02-Ch5	SYBR	Empty			NaN	0
D03-Ch5	SYBR	Empty			NaN	0
D04-Ch5	SYBR	Empty			NaN	0
D05-Ch5	SYBR	Empty			NaN	0
D06-Ch5	SYBR	Reference Gene	d1-mtl	28SrRNA	NaN	0		28SrRNA
D07-Ch5	SYBR	Reference Gene	d5-mtl	28SrRNA	13.5	0		28SrRNA
D08-Ch5	SYBR	Reference Gene	d10-mtl	28SrRNA	13.51	0		28SrRNA
D09-Ch5	SYBR	Reference Gene	d1-gill	28SrRNA	15.97	0		28SrRNA
D10-Ch5	SYBR	Reference Gene	d5-gill	28SrRNA	16.71	0		28SrRNA
D11-Ch5	SYBR	Reference Gene	d10-gill	28SrRNA	16.37	0		28SrRNA
D12-Ch5	SYBR	NTC	H2O+primer2		33.98	0		28SrRNA
D13-Ch5	SYBR	Negative Control	only-H2O		NaN	0
D14-Ch5	SYBR	Empty			NaN	0
D15-Ch5	SYBR	Empty			NaN	0
D16-Ch5	SYBR	Empty			NaN	0
E01-Ch5	SYBR	Empty			NaN	0
E02-Ch5	SYBR	Empty			NaN	0
E03-Ch5	SYBR	Empty			NaN	0
E04-Ch5	SYBR	Empty			NaN	0
E05-Ch5	SYBR	Empty			NaN	0
E06-Ch5	SYBR	Reference Gene	d1-mtl	28SrRNA	14.13	0
E07-Ch5	SYBR	Reference Gene	d5-mtl	28SrRNA	13.14	0
E08-Ch5	SYBR	Reference Gene	d10-mtl	28SrRNA	13.39	0
E09-Ch5	SYBR	Reference Gene	d1-gill	28SrRNA	16.16	0
E10-Ch5	SYBR	Reference Gene	d5-gill	28SrRNA	16.94	0
E11-Ch5	SYBR	Reference Gene	d10-gill	28SrRNA	16.01	0
E12-Ch5	SYBR	NTC	H2O+primer2		31.73	0
E13-Ch5	SYBR	Negative Control	only-H2O		NaN	0
E14-Ch5	SYBR	Empty			NaN	0
E15-Ch5	SYBR	Empty			NaN	0
E16-Ch5	SYBR	Empty			NaN	0
F01-Ch5	SYBR	Empty			NaN	0
F02-Ch5	SYBR	Empty			NaN	0
F03-Ch5	SYBR	Empty			NaN	0
F04-Ch5	SYBR	Empty			NaN	0
F05-Ch5	SYBR	Empty			NaN	0
F06-Ch5	SYBR	Reference Gene	d1-mtl	28SrRNA	14.02	0
F07-Ch5	SYBR	Reference Gene	d5-mtl	28SrRNA	13.17	0
F08-Ch5	SYBR	Reference Gene	d10-mtl	28SrRNA	13.45	0
F09-Ch5	SYBR	Reference Gene	d1-gill	28SrRNA	16.1	0
F10-Ch5	SYBR	Reference Gene	d5-gill	28SrRNA	16.66	0
F11-Ch5	SYBR	Reference Gene	d10-gill	28SrRNA	16.23	0
F12-Ch5	SYBR	NTC	H2O+primer2		32.7	0
F13-Ch5	SYBR	Negative Control	only-H2O		NaN	0
F14-Ch5	SYBR	Empty			NaN	0
F15-Ch5	SYBR	Empty			NaN	0
F16-Ch5	SYBR	Empty			NaN	0

## Sheet: M3 Melt Curve Data
Sample Group:	Default		Show channel:
Smoothing:	ON		Ch 1	No
Smoothing window:	9		Ch 2	No
Low limit	63.5		Ch 3	No
High limit	91.5		Ch 4	No
Max # of peaks:	1		Ch 5	Yes
Peak threshold:	10
Temp	Channel	A1	A2	A3	A4	A5	A6	A7	A8	A9	A10	A11	A12	A13	A14	A15	A16	B1	B2	B3	B4	B5	B6	B7	B8	B9	B10	B11	B12	B13	B14	B15	B16	C1	C2	C3	C4	C5	C6	C7	C8	C9	C10	C11	C12	C13	C14	C15	C16
60	5	139.52	127.67	143.76	140.42	152.82	1197.34	2330.89	3850.02	5402.73	6818.45	5691.07	4438.55	164.26	135.91	136.16	126.08	113.31	118.38	123.99	134.26	166.01	2439.9	4808.69	8503.09	5593.6	6977.28	7157.9	3720.22	174.06	141.76	123.59	124.43	113.91	125	133.71	157.91	214.15	6115.05	6175.95	4224.15	4863.98	7321.48	6865.9	3759.8	201.1	168.89	156.05	126.75
60.2	5	138.07	127.13	141.92	140.07	150.36	1188.78	2317.26	3833.48	5398.1	6810.33	5670.89	4437.09	164.43	133.1	134.51	124	110.39	116.75	123.28	132.23	165.54	2431.35	4795.46	8495.9	5574.1	6969.05	7131.13	3718.52	172.6	141	123.81	122.71	113.48	123.34	133.87	154.66	214.06	6149.61	6130.18	4212.82	4842.38	7320.99	6854.73	3756.02	201.28	166.36	154.1	124.58
60.4	5	136.62	126.43	140.19	139.42	148.11	1179.46	2302.04	3814.74	5386	6795.85	5649.56	4431.2	164.42	130.61	132.87	122.06	108	115.3	122.4	130.37	164.99	2421.11	4777.87	8478.76	5551.07	6952.96	7101.05	3714.37	171.34	140.08	123.67	121.09	112.82	121.77	133.7	151.79	213.5	6171.6	6085.71	4197.91	4818.04	7309.04	6836.47	3749.54	201.03	164	152.25	122.6
60.6	5	135.16	125.54	138.59	138.49	146.07	1169.39	2285.23	3793.79	5366.42	6775.02	5627.09	4420.87	164.22	128.43	131.27	120.25	106.12	114.05	121.34	128.67	164.36	2409.16	4755.92	8451.66	5524.51	6929.02	7067.65	3707.79	170.28	138.99	123.17	119.55	111.95	120.31	133.22	149.3	212.48	6181.04	6042.56	4179.43	4790.95	7285.64	6811.12	3740.35	200.37	161.79	150.48	120.81
60.8	5	133.7	124.49	137.12	137.27	144.25	1158.55	2266.83	3770.64	5339.38	6747.82	5603.46	4406.11	163.84	126.56	129.69	118.59	104.75	112.98	120.12	127.14	163.66	2395.52	4729.6	8414.61	5494.42	6897.22	7030.94	3698.76	169.42	137.73	122.3	118.11	110.87	118.95	132.41	147.19	211	6177.9	6000.73	4157.36	4761.11	7250.79	6778.67	3728.46	199.3	159.73	148.8	119.22
61	5	132.23	123.41	135.34	135.61	143.13	1145.17	2243.18	3743.83	5301.88	6714.9	5582.31	4382.23	163.69	125.63	127.23	117.04	104.18	112.42	118.46	125.04	162.74	2376.57	4694.25	8360.46	5445.83	6853.33	6987.93	3683.64	168.67	135.69	121.36	116.3	109.17	118.01	131.24	145.3	208.36	6143.3	5958.4	4128.27	4723.99	7188.95	6729.11	3708.7	196.56	157.45	146.4	117.43
61.2	5	130.03	122.17	134.19	133.72	141.31	1133.31	2221.42	3715.32	5257.38	6663.4	5546.23	4358.52	162.21	123.85	124.79	115.6	103.49	111.78	117.33	125.02	161.26	2358.49	4658.82	8305.18	5407.93	6799.42	6947.22	3669.17	168.27	135.07	118.92	114.94	106.95	116.32	129.86	144.23	206.26	6131.82	5923.98	4096.79	4686.11	7137.55	6683.7	3690.38	195.12	155.57	146.29	116.76
61.4	5	129.64	120.52	133.19	131.6	139.52	1121.62	2202.47	3685.74	5204.64	6607.85	5522.4	4331.72	160.77	123.19	124.14	114.65	103.72	110.68	115.98	124.13	160.71	2342.14	4622.11	8243.09	5377.85	6762.96	6888.73	3653.25	168.98	134.07	116.92	115.17	105.85	115.91	128.16	143.14	205	6101.06	5897.44	4068.93	4654.39	7084.6	6639.4	3673.95	194.43	154.32	145.26	115.93
61.6	5	127.86	119.33	132.65	130.51	138.46	1109.23	2181.93	3657.79	5165.13	6553.86	5484.85	4312.08	159.82	122.86	124.25	114.12	103.63	110.02	115.36	124.4	159.71	2324.6	4587.31	8195.37	5349.56	6708.27	6847.86	3639.6	168.07	132.96	115.72	114.05	105	114.4	127.02	141.97	203.42	6073.06	5861.4	4038.86	4633.11	7043.54	6589.46	3656.08	193.12	154.15	144.03	115.39
61.8	5	126.79	118.7	132.31	129.75	136.64	1095.77	2162.13	3630.1	5130.36	6501.93	5448.58	4290.8	159	122.1	124.67	113.81	103.24	109.93	114.49	123.7	158.46	2306.74	4555.85	8147.67	5319.63	6674.31	6818.18	3625.28	167.47	132.1	113.96	113.67	104.35	114.38	127.15	140.89	202.08	6058.49	5815.3	4008.68	4608.79	7001.08	6541.83	3637.52	192.95	151.7	143.36	114.86
62	5	125.71	117.6	130.02	128.21	136.2	1083.18	2142.8	3601.4	5097.51	6461.95	5415.39	4267.66	158.27	120.99	124.1	112.51	102.15	108.42	113.67	122.16	157.07	2289.23	4523.01	8083.74	5285.67	6626.49	6783.69	3607.24	166.58	130.28	113.17	112.99	103.58	113.96	126.82	139.57	200.94	6025.87	5770.25	3979.99	4582.68	6971.86	6489.11	3618.86	192.61	151.07	143.37	113.7
62.2	5	124.76	118.18	129.41	126.88	135.64	1070.57	2122.28	3568.19	5066.61	6423.84	5367.83	4247.4	156.81	119.76	122.84	112.05	101.18	107.71	113.06	120.36	154.69	2267.04	4489.08	8024.1	5248.4	6578.22	6746.03	3583.63	164.68	129.7	112.94	112.86	102.25	113.37	126.61	138.31	200.37	6007.15	5730.41	3951.62	4558.29	6938.59	6451.2	3589.94	190.69	148.86	142.5	113.25
62.4	5	124.44	117.91	129.39	126.38	135.3	1057.47	2102.39	3536.41	5033.99	6391.53	5316.89	4225.39	156.04	119.56	121.75	111.07	100.3	107.29	112.94	117.91	153.66	2245.35	4449.47	7965.98	5217.24	6543	6691.72	3562.9	163.63	127.95	113.55	112.26	102.18	112.36	125.47	137.02	198.73	5978	5698.79	3915.88	4525.49	6911.55	6412.83	3564.33	188.97	147.72	140.67	112.01
62.6	5	124.18	117.17	129.01	125.26	134.61	1044.94	2078.02	3506	5002.2	6371.88	5274.85	4200.02	155.37	117.19	120.86	109.93	98.67	105.75	112.2	116.02	152.93	2228.67	4408.63	7898.89	5173.79	6496.91	6652.67	3544.91	162.41	125.77	113.74	111.92	102.12	110.97	123.56	136.29	196.43	5932.28	5640.46	3884.05	4486.59	6852.08	6381.05	3542.5	187.67	146.93	139.2	110.62
62.8	5	123.4	116.29	128.19	123.66	132.92	1032.86	2053.35	3475.66	4966.94	6315.99	5232.6	4178.16	153.84	116.49	118.99	108.56	97.3	104.23	111.71	116.2	150.8	2209.7	4371.12	7843.2	5140.22	6441.99	6585.26	3527.92	162.98	125.01	112.58	110.99	100.43	109.39	122.21	135.67	195.32	5903.1	5579.9	3851.93	4449	6800.49	6346.34	3519.42	186.82	145.58	138.57	109.84
63	5	123.65	114.93	127.27	122.47	132.03	1020.27	2033.35	3446.91	4932.61	6252.54	5204.76	4153.82	153.63	115.75	117.56	107.6	95.64	103.14	109.84	115.34	148.73	2190.63	4334.62	7784.49	5100.03	6413.75	6531.14	3509.07	162.83	123.36	111.54	110.55	100.08	109.2	120.78	135.84	194.17	5861.48	5535.75	3824.42	4412.05	6741.62	6307.97	3501.3	186.61	145.16	136.85	108.46
63.2	5	122.66	112.95	125.92	121.32	131.08	1006.68	2012.13	3415.05	4898.93	6205.52	5166.23	4132.52	153.22	114.84	117.39	105.23	94.24	103.21	107.98	114.95	146.98	2169.98	4298.51	7734.69	5060.51	6372.23	6476.54	3492.98	162.13	122.4	109.68	108.55	98.9	108.52	119.91	135.67	193.34	5818.65	5488.03	3797.88	4380.7	6678.68	6263.02	3481.79	186	144.23	135.35	106.94
63.4	5	120.91	111.18	124.39	120.22	129.45	992.07	1990.4	3388.64	4865.45	6146.42	5140.21	4104.22	152.78	112.93	116.26	104.65	93.85	103.17	106.9	114.02	144.75	2150.35	4263.49	7680.42	5017.7	6340.61	6448.02	3471.71	161.67	121.37	106.68	107.37	99.09	107.46	119.42	134.37	192.27	5763.99	5428.55	3770.27	4345.53	6615.79	6209.27	3459.25	186.02	141.68	133.62	105.58
63.6	5	118.26	109.39	121.4	118.79	127.82	977.18	1970.1	3359.59	4827.53	6082.97	5102.83	4077.59	152.54	111.76	115.21	102.73	93.96	102.66	104.72	112.78	142.97	2130.42	4230.18	7606.29	4972.35	6292.92	6393.66	3447.13	160.12	120.59	104.85	105.54	97.59	106.89	118.39	133.49	190.83	5698.67	5396.66	3740.03	4307.89	6554.13	6139.21	3432.53	185.24	140.74	133.35	103.25
63.8	5	116.71	109.31	119.88	118.45	126.56	963.63	1947.92	3329.04	4786.37	6021.66	5059.02	4053.93	152.08	111.3	114.89	103.18	94.16	102.22	103.63	112.25	141.49	2107.11	4198.6	7544.17	4927.09	6244.11	6352.96	3422.51	157.9	120.76	103.34	104.05	96.07	105.53	118.05	133.16	189.21	5649.76	5376.96	3712.71	4275	6506.89	6086.75	3401.49	182.95	139.59	132.04	102.11
64	5	116	108.39	118.43	118.77	125.97	950.08	1927.49	3301.32	4746.92	5994.85	5017.72	4025.41	151.65	110.55	114.03	104.04	93.83	100.85	102.92	111.42	141.34	2088.27	4157.92	7484.12	4885.03	6178.86	6288.2	3399.74	156.15	119.38	102.83	102.71	95.19	103.65	116.58	130.72	187.41	5596.39	5340.81	3682.97	4241.74	6460.06	6035.79	3377.36	181.47	139.05	130.98	101.04
64.2	5	114.53	107.63	118.03	118.17	124.06	937.46	1906.35	3272.65	4706.58	5957.8	4967.98	3998.28	151.21	108.18	112.82	103.62	92.57	98.4	103.74	110.99	141.72	2068.6	4119.3	7415.37	4836.82	6115.39	6241.94	3380.55	154.9	118.99	102.84	102.33	94.55	102.24	115.5	128.72	185.88	5548.36	5287.83	3650.04	4204.76	6416.09	5994.97	3347.66	180.41	137.88	130.98	101.07
64.4	5	112.96	107.15	117.93	117.57	123.7	924.25	1886.14	3242.22	4671.59	5922.76	4931.08	3974.96	150.29	107.71	111.21	102.4	92.54	96.87	103.03	110.99	141.7	2045.92	4085.3	7335.6	4811.35	6048.81	6177.68	3363	154.08	118.23	102.73	101.37	92.92	101.94	113.97	126.67	183.67	5517.18	5230.68	3616.37	4174.24	6388.3	5955.54	3318.51	179.56	137.21	130.17	100.89
64.6	5	111.9	106.17	117.36	116.81	124.2	912.34	1864.52	3208.3	4631.84	5880.08	4898.3	3947.46	150.56	107.32	109.54	101.15	92.31	95.75	102.63	109.66	140.69	2024.17	4051.35	7280.1	4775.33	6005.5	6140.71	3342.93	153.42	117.62	101.51	100.96	92.35	100.57	113.39	125.32	181.92	5474.78	5174.06	3583.45	4142.24	6334.94	5920.78	3295.12	178.81	136.16	128.44	100.45
64.8	5	112.16	105.35	117.19	116.26	123.39	901.09	1842.69	3176.72	4593.4	5853.52	4862.3	3920.57	149.86	106.8	108.96	98.83	90.78	95.24	102.21	108.6	140.08	2003.47	4012.94	7218.44	4743.42	5954.52	6105.56	3322.77	153.71	115.76	101.19	100.08	90.93	99.84	112.48	124.58	180.15	5438.8	5130.13	3551.17	4113.58	6282.04	5888.93	3271.53	177.99	135.45	126.33	100.4
65	5	110.36	104.98	116.63	115.33	122.61	887.8	1818.35	3146.67	4554.76	5801.23	4826.95	3890.18	148.99	105.38	107.45	97.6	90.13	94.61	101.4	106.56	138.85	1982.91	3974.41	7167.93	4711.53	5914.61	6078.65	3298.79	154.39	114.01	100.13	99.22	90.97	98.68	111.66	123.26	178.33	5388.81	5080	3518.85	4079.14	6233.3	5835.25	3243.36	177.22	133.21	124.52	100.82
65.2	5	108.85	105	115.69	114.45	120.15	875.4	1793.56	3110.28	4516.45	5735.31	4786.19	3859.54	148.42	105.79	106.44	95.23	90.17	94.68	100.31	105.28	137.03	1965.4	3935.09	7119.89	4669.58	5873.86	6031.46	3274.84	153.3	113.34	98.75	98.54	90.7	99.02	110.66	123.37	177.7	5329.04	5054.89	3482.59	4046.02	6178.54	5778.28	3215.81	176.42	131.97	123.79	100.17
65.4	5	107.5	104.45	114.75	113.09	118.98	862.83	1769.26	3078.48	4478.2	5676.84	4745.31	3831.73	147.19	105.83	105.72	94.33	88.44	94.29	99.38	104.14	135.19	1945.15	3894.62	7085.5	4623.44	5834.67	5989.02	3247.81	152.22	112.23	96.84	96.94	90.95	98.63	110.48	123.35	176.23	5273.72	5028.96	3452.75	4013.88	6133.22	5706.19	3189.92	174.4	131.27	122.64	99.19
65.6	5	106.97	102.84	113.33	111.82	118.18	851.25	1748.68	3048.82	4442.45	5638.46	4703.95	3804.76	145.22	104.88	104.22	93.82	88.35	93.9	98.52	103.3	133.47	1926.28	3854.2	7054.55	4578.9	5781.91	5921.41	3224.07	151.29	111.94	96.88	95.7	90.94	98.91	108.94	121.78	175.38	5223.13	4987.58	3426.53	3982.23	6065.77	5651.09	3164.64	174.06	130.85	121.97	97.92
65.8	5	106.22	101.63	112.69	110.01	116.69	840.64	1730.13	3018.63	4405.03	5587.6	4658.13	3777.16	144.84	103.76	102.1	93.2	86.87	92.03	98.22	102.37	132.7	1903.37	3818.01	6994.66	4536.24	5751.25	5872.14	3204.54	150.53	111.19	97.07	95.39	90.71	99	108.94	120.62	174.32	5177.05	4946.75	3397.09	3948.17	6023.01	5609.88	3133.55	172.8	129.6	122.38	97.8
66	5	106.12	101.03	111.67	108.7	117.78	830.01	1712.27	2988.05	4369.61	5550.48	4620.95	3750.68	143.89	103.47	100.87	92.4	86.86	91.4	97.02	101.94	131.08	1881.9	3786.09	6925.1	4498.9	5703.9	5823.28	3184.83	149.56	111.15	96.11	95.51	90.69	98.98	107.03	119.27	172.73	5132.83	4909.38	3369.4	3918.58	5977.97	5577.52	3102.5	172.44	129.65	122.53	95.92
66.2	5	105.17	100.44	111.06	108	117.84	819.78	1692.79	2957.3	4332.47	5504.05	4588.12	3719.52	143.19	102.67	99.73	92	86.81	89.52	96.57	101.47	129.65	1859.91	3751.11	6877.85	4459.28	5666.44	5766.67	3163.13	148.7	110.14	94.52	95.25	89.83	97.11	106.89	118.02	170.35	5085.32	4856.57	3341.19	3886.77	5910.68	5552.21	3074.55	171.3	128.82	121.37	93.78
66.4	5	104.65	100.52	110.27	107.2	116.6	810.65	1673.52	2930.01	4293.84	5469.58	4547.42	3691.14	142.64	101.84	99.72	91.53	85.34	88.92	96.21	101.06	128.43	1839.86	3716.02	6808.49	4421.86	5620.65	5728.51	3138.96	148.53	108.1	94.21	94.42	88.28	96.19	105.03	117.54	168.73	5047.13	4813.99	3309.53	3854.05	5889.7	5542.47	3044.99	170.37	127.99	119.36	92.95
66.6	5	103.21	100.57	109.16	107.11	115.83	801.32	1656.28	2902.84	4255.38	5419.7	4508.95	3662.34	142.47	100.67	99.41	90.76	84.51	88.59	95.23	99.61	127.6	1821.53	3680.33	6738.41	4380.15	5568.07	5690.87	3112.55	147.93	107.47	93.41	93.89	87.2	94.68	103.48	116.46	167.36	4992.58	4767.23	3274.86	3814.4	5857.8	5493.1	3014.58	168.57	124.96	118.3	92.25
66.8	5	101.79	100.49	107.81	106.06	112.57	791.72	1636.91	2869.94	4216.67	5375.75	4470.36	3630.91	141.84	99.87	99.24	88.67	83.14	88.59	94.36	99.3	126.58	1804.82	3643.64	6674.66	4333.79	5506.9	5637.3	3087.06	146.41	106.64	93.44	93.45	86.97	93.78	102.27	115.72	167.49	4922.65	4718.78	3235.68	3775.04	5810.09	5442.56	2982.76	166.05	123.55	117.39	92.16
67	5	100.87	98.53	106.48	104.57	111.17	781.45	1617.55	2836.23	4177.41	5326.05	4433.2	3598.65	140.67	98.88	99.52	87.6	82.25	88.65	93.28	98.16	126.91	1785.39	3599.81	6603.42	4287.39	5458.89	5592.57	3050.75	145.55	105.67	92.67	90.66	86.55	93.17	101.78	115.6	165.15	4868.64	4671.39	3199.38	3734.37	5739.44	5372.33	2952.09	164.56	122.13	115.84	91.66
67.2	5	100.74	96.65	105.15	104.07	110.02	772.39	1599.02	2803.35	4133.24	5272.48	4384.38	3568.3	139.71	98.51	98.75	87.17	81.95	88.76	91.99	97.51	126.28	1764.39	3559.33	6525.51	4241.65	5411.02	5529.91	3021.4	144.79	105.2	93.58	88.56	85.81	92.6	101.27	114.82	163.32	4816.86	4612.11	3161.13	3693.68	5678.95	5315.04	2922.42	163.93	120.29	114.91	92.07
67.4	5	100.1	94.65	103.96	103.26	108.58	761.91	1578.89	2767.86	4086.69	5212.84	4334.13	3532.85	140.16	97.32	97.76	86.38	81.51	87.32	91.67	96.93	125.42	1742.7	3514.24	6449.77	4191.15	5368.21	5470.06	2995.99	144.44	103.7	93.71	86.92	84.95	91.4	101.02	114.14	161.18	4766.42	4557.95	3124.64	3650.8	5619.58	5267.75	2894.13	162.59	119.87	113.86	92.24
67.6	5	99.73	94.2	103.5	103.12	108.73	750.66	1558.63	2731.66	4037.57	5155.48	4282.07	3493.58	139.18	96.39	97.03	86.65	81.75	86.31	91.22	95.66	123.35	1719.39	3472.01	6375.07	4140.49	5300	5409.18	2967.47	143.93	103.48	92.55	86.54	84.82	90.98	100	112.97	158.91	4716.03	4508.97	3087.2	3611.76	5561.53	5206.53	2865.6	161.58	119.18	113.38	90.65
67.8	5	98.53	93.55	103.39	103.62	107.88	738.98	1534.64	2696.21	3988.51	5103.39	4232.69	3455.2	137.16	94.86	95.63	86.54	81.97	84.67	89.8	94.81	122.28	1692.17	3423.33	6312.62	4089.74	5239.46	5339.06	2940.47	142.79	102.33	91.05	86.76	83.87	90.49	99.46	111.39	155.84	4667.81	4447.86	3053.06	3570.26	5492.72	5146.86	2837.64	161.19	118.67	112.31	89.28
68	5	97.62	93.65	102.57	102.79	107.43	726.1	1508.43	2659.47	3933.57	5045.8	4178.12	3419.19	135.6	93.85	95.5	86.06	80.92	83.69	89.5	93.69	121.34	1667.71	3374.86	6243.94	4034.59	5177.09	5275.05	2909.8	141.69	101.94	90.07	86.12	82.86	89.52	98.38	110.14	155.21	4625.1	4390.65	3015.63	3524.84	5456.55	5096.09	2805.8	160.7	117.77	111.65	87.98
68.2	5	95.68	93.58	102.46	102.6	106.78	713.26	1482.91	2622.37	3885	4986.1	4126.77	3385	135.29	93.09	93.92	85.05	78.87	82.88	88.2	92.17	119.92	1639.29	3325.1	6166.52	3980.49	5118.07	5216.18	2879.52	139.84	102.02	89.83	86.74	81.75	88.66	97.08	108.63	154.52	4578.82	4329.91	2980.33	3477.47	5397.05	5027.26	2775.27	159.25	116.78	111.61	86.05
68.4	5	94.55	93.51	101.87	101.18	104.66	697.4	1456.15	2578.64	3831.08	4930.43	4075.21	3350.71	134.81	92.09	93.5	84.18	76.86	81.85	87.06	91.86	118.06	1607.15	3277.1	6099.68	3930.31	5065.12	5151.88	2848.79	138.07	100.98	89.51	87.05	80.62	87.51	96.31	107.07	154.27	4520.93	4269.02	2938.42	3430.21	5323.87	4968.95	2738.61	157.25	116.15	111.33	84.91
68.6	5	94.63	92.79	102.06	98.46	104.58	682.44	1428.65	2530.45	3776.93	4865.58	4027.55	3311.7	134.38	92	92.71	83.38	76.08	81.88	86.06	91.29	117.46	1576.69	3225.62	6028.81	3877.23	5015.62	5109.41	2811.98	137.93	100.28	87.8	86.41	79.76	86.95	96.56	106.18	152.78	4468.98	4211.55	2898.45	3384.99	5254.95	4906.74	2701.38	156.7	115.44	110.07	84.14
68.8	5	94.04	92.58	101.17	97.42	103.74	668.99	1400.85	2486.4	3723.28	4806.3	3975.62	3270.98	133.79	92.55	92.6	83.11	75.14	82.18	85.77	90.39	115.62	1545.81	3173.95	5955.94	3825.07	4947.21	5046.42	2776.39	136.99	98.71	86.62	85.88	78.8	86.32	96.16	105.24	151.53	4413.99	4149.31	2859.8	3339.56	5198.23	4849.09	2665.43	155.39	114.33	108.54	83.8
69	5	92.96	91.43	100.6	96.37	101.19	655.95	1371.99	2441.15	3671.75	4752.09	3923.55	3230.24	133.74	92.43	92.77	83.39	76.53	82.28	85.9	90.1	113.86	1520.46	3122.24	5889.33	3773.5	4888.93	4985.28	2741.03	136.35	96.66	86.47	84.54	77.53	85.75	95.63	104.42	149.63	4360.94	4089.3	2819.86	3295.11	5137.69	4799.14	2631.44	154.24	114.64	107.7	82.66
69.2	5	91.9	90.59	100.8	95.83	101.22	643.54	1343.57	2395.72	3619.87	4697.98	3870.02	3186.72	132.51	91.27	90.93	83.6	77.62	81.22	84.98	88.79	113.35	1490.32	3071.97	5811.3	3719.98	4813.7	4925.27	2704.72	135.59	95.2	85.13	83.89	77.46	85.76	94.7	104.36	147.96	4304.17	4036.23	2777.6	3252.97	5090.62	4727.45	2592.32	153.65	112.86	106.14	81.76
69.4	5	90.36	88.46	99.79	95.41	100.44	632.3	1314.3	2353.35	3567.15	4639.98	3820.89	3149.19	129.99	90.12	89.79	81.95	77.3	81.16	83.4	87.81	113.3	1464.58	3016.99	5754.24	3667.75	4748.57	4858.86	2671	134.63	94.91	84.56	83.95	77.05	84.77	93.13	103.43	145.81	4248.6	3977.11	2739.74	3209.07	5020.14	4652.51	2555.4	152.59	111.65	104.47	81.47
69.6	5	90.39	87.01	97.86	94.33	99.42	620.17	1287.55	2311.86	3515.73	4583.32	3769.65	3109.48	127.87	88.66	89.4	80.81	76.31	80.16	82.17	87.53	112.83	1439.52	2960.91	5671.8	3610.14	4688.78	4795.57	2634.16	133.21	94.8	83.77	82.24	76.58	84	92.68	101.94	144.98	4196.95	3916.44	2696.69	3162.47	4963.77	4591.75	2518.86	152.02	110.08	104.39	81.47
69.8	5	89.83	85.34	96.7	93.96	97.8	608.91	1260.37	2270.51	3468.38	4527.2	3720.92	3068.78	127.13	87.68	87.83	79.31	74.5	79.62	80.6	86.75	112.44	1411.81	2907.97	5593.99	3554.86	4637.54	4734.55	2599.27	131.29	94.07	82.97	81.8	76.41	83.53	91.94	101.18	143.57	4144.63	3855.66	2657.03	3115.75	4902.79	4532.83	2486.98	151.49	108.85	103.03	80.86
70	5	89.53	84.88	95.73	92.63	96.7	595.51	1235.7	2224.6	3418.45	4465.13	3669.4	3025.35	127.3	86.42	86.97	78.46	72.68	78.71	79.69	87.01	110.7	1382.58	2854.54	5521.82	3500.77	4582.65	4673.25	2563.55	129.78	92.8	81.03	81.32	75.71	82.48	91.43	99.93	141.5	4092.8	3794.6	2612.65	3066.88	4832.85	4473.75	2450.24	150.55	107.41	102.44	80.08
70.2	5	89.17	84.82	94.98	90.11	96.39	583.36	1210.58	2179.3	3371.2	4403.59	3627.5	2980.87	127.61	85.66	85.75	76.62	71.42	78.3	79.85	87.09	108.63	1356.16	2804.76	5439.02	3443.76	4523.43	4620.78	2527.48	129.24	92.03	79.84	81.51	75.74	82.26	92.25	98.52	139.38	4039.22	3735.98	2570.24	3020.67	4776.54	4412.43	2410.07	149.61	105.91	101.46	79.43
70.4	5	88.79	85.1	93.65	89.27	94.27	572.08	1185.6	2139.37	3324.12	4347.23	3579.26	2931.59	127.04	84.24	85.71	75.5	70.41	78.32	80.05	86.29	106.54	1330.48	2754.79	5350.15	3392.44	4456.76	4555.28	2491.01	128.13	90.22	78.83	80.72	74.63	81.71	91.65	97.95	138.08	3988.17	3674.95	2530.68	2974.46	4705.3	4352.58	2371.51	147	105.32	100.87	77.85
70.6	5	87.63	84.35	92.52	88.44	92.37	560.77	1160.88	2097.69	3275.65	4286.67	3526.76	2887.78	126.93	83.77	85.23	75.33	70.43	77.84	79.71	85.63	104.94	1306.55	2707.99	5252.77	3343.86	4396.86	4493.47	2453.4	127.44	88.3	79.21	79	73.49	81.11	90.92	96.38	137.15	3938.91	3613	2486.62	2928.14	4645.03	4295.41	2328.38	144.57	105.4	100.9	76.81
70.8	5	86	83.37	92.09	87.77	92.75	549.67	1135.83	2053.15	3222.56	4221.53	3474.18	2840.55	125.84	82.14	83.31	74.35	70.13	76.35	78.81	84.35	104.22	1278.17	2656.74	5152.88	3292.62	4328.93	4429.22	2416.97	126.33	88.04	77.92	77.51	73.15	80.55	89.17	96.3	136.69	3884.57	3555.71	2438.3	2881.88	4576.78	4233.33	2280.27	142.63	103.97	100.05	76.88
71	5	83.59	82.46	90.48	87.78	92.42	539.05	1111.15	2013.77	3167.88	4154.67	3419.98	2793.35	123.96	80.31	83.24	73.4	69.24	74.89	78.2	82.5	103.28	1253.04	2604.2	5055.12	3239.71	4265.15	4360.11	2378.88	124.32	88.03	77.87	76.63	71.74	78.22	87.12	94.76	135.97	3827.49	3492.45	2386.87	2836.35	4498.51	4166.72	2228.17	140	103.26	98.65	76.84
71.2	5	82.73	80.89	88.4	87.43	91.97	528.42	1085.96	1969.57	3112.93	4092.39	3362.22	2742.01	123.05	78.82	81.59	72.75	69.61	73.46	77.39	81.92	102.15	1224.91	2550.03	4930.52	3183.29	4200.11	4296.88	2337.63	122.69	87.67	77.03	74.83	71	76.56	86.32	92.51	135.79	3767.42	3423.76	2327.6	2786.64	4426.28	4102.26	2169.78	138.68	101.98	98.57	77.89
71.4	5	81.6	79.29	87.33	87.21	91.5	516.82	1059.6	1924.7	3054.95	4026.6	3303.81	2684.64	121.81	78.11	81.25	71.43	68.26	71.91	76.69	80.72	101.68	1196.75	2495.73	4804.82	3121.31	4125.58	4224.76	2294.37	120.87	86.61	75.21	74.28	71.4	75.73	85.94	91.68	134.8	3705.43	3347.26	2257.44	2736.03	4349.47	4032.65	2110.7	137.32	101.58	97.32	77.29
71.6	5	80.72	78.93	86.22	85.88	90.74	504.31	1032.32	1870.9	2993.68	3951.04	3238.25	2622.92	120.59	77.16	79.66	70.98	67.2	71.14	76.3	80.52	99.56	1166.69	2429.76	4653.12	3054.68	4042.24	4143.85	2246.52	119.26	85.82	73.97	73.52	70.52	75.16	85.44	91.09	131.56	3645.41	3258.26	2175.18	2678.8	4265.15	3958.78	2047.94	135.96	100.3	95.83	76.41
71.8	5	80.16	78.76	85.64	85.01	89.04	492.94	1003.61	1815.37	2928.74	3871.33	3175	2560.04	118.96	76.96	79.38	69.74	66.25	69.46	76.09	79	97.34	1132.84	2358.33	4475.53	2982.22	3946.97	4056.91	2194.89	118.19	84.72	73.51	73.81	70.34	74.27	85.16	90.47	127.71	3579.67	3158.02	2083.44	2618.85	4174.99	3871.27	1982.27	134.88	98.29	94.58	75.04
72	5	80.59	78.3	85.12	84.19	87.53	480	971.01	1752.54	2854.99	3776.32	3095.26	2486.86	117.15	76.83	78.98	69.1	64.66	69.06	74.31	77.83	95.86	1096.95	2272.6	4277.31	2905.32	3845.53	3955.56	2139.93	118.28	83.31	73.09	73.56	69.15	74.27	83.7	90.63	124.19	3513.57	3042.17	1982.06	2551.94	4063.98	3769.34	1918.4	132.68	97.98	93.24	72.54
72.2	5	80.8	77.25	85.26	83.84	86.44	464.82	935.48	1675.98	2773.17	3662.44	3007.08	2408.58	115.08	77.53	79.1	68.77	63.62	68.55	73.08	76.64	94.36	1056.54	2176.2	4056.84	2817.36	3731.34	3839.66	2074.11	117.48	83.2	72.15	73.05	68.19	74.66	82.83	90.13	121.51	3442.51	2910.69	1868.81	2475.02	3937.05	3655.81	1854.57	130.25	97.74	91.95	70.27
72.4	5	80.87	76.58	85.51	83.39	85.67	446.96	894.61	1586.77	2675.57	3525.01	2901.64	2323.56	113.02	77.37	79.32	67.87	63.57	68.83	72.94	75.37	93.25	1011.52	2063.75	3827.53	2713.23	3591.28	3701.14	2004.88	116.27	82.7	71.09	72.39	67.26	73.86	81.94	89.99	119.05	3371.6	2764.51	1746.14	2382.6	3781.6	3514.28	1787.02	129.22	96.35	90.82	69.94
72.6	5	80.1	76.37	85.17	82.89	85.2	427.35	848.51	1488.09	2560.28	3361.18	2770.09	2231.84	111.72	76.05	78.84	68.2	63.73	68.01	72.08	73.38	92.01	960.09	1937.94	3575.9	2587.97	3422.55	3529.11	1928.55	113.64	81.94	70.84	71.54	66.54	72.66	81.03	88.09	118.46	3295.05	2603.01	1612.36	2274.66	3591.95	3341.93	1716.07	127.68	95.09	88.9	69.84
72.8	5	79.11	76.16	83.16	81.53	84.54	405.9	797.33	1377.55	2411.1	3160.55	2605.58	2120.91	111.12	75.46	77.6	68.63	64.61	68.12	71.43	72.28	90.55	902.16	1804.29	3305.95	2434.97	3208.75	3323.5	1839.66	110.99	80.9	70.8	69.69	65.6	71.78	80.01	86.85	118.17	3212.89	2427.26	1461.52	2140.34	3363.4	3131.39	1638.41	125.27	93.29	88.81	70.1
73	5	77.26	75.83	81.37	80.43	83.27	380.83	742.28	1261.52	2222.51	2909.91	2403.78	1982.83	109.81	74.72	76.45	66.84	64.19	68.21	71.25	71.64	89.08	836	1661.45	3014.17	2244.13	2946.75	3062.26	1728.5	108.12	79.87	70.27	68.64	65.63	71.05	79.79	85.64	117.74	3127.13	2234.49	1282.75	1975.04	3084.52	2872.67	1550.77	123.54	93.3	88.24	70.17
73.2	5	75.78	75.48	80.38	79.17	81.04	352.95	683.48	1134.57	1980.15	2608.32	2149.01	1808.18	107.15	73.64	74.51	66.19	64.09	67.71	70.83	71.87	87.58	758.61	1501.36	2692.84	2005.35	2630.82	2750.21	1586.55	104.92	79.29	70.7	68.13	65.19	69.72	78.74	85.24	116.55	3043.37	2025.47	1086.67	1764.6	2754.29	2569.75	1442.61	121.31	91.18	87.22	69.72
73.4	5	73.77	74.52	79.73	78.46	78.78	321.98	619.61	996.46	1685.42	2244.53	1841.23	1589.94	103.95	72.76	73.27	64.88	63.8	66.26	69.77	71.21	86.32	666.79	1324.3	2332.18	1716.58	2255.53	2380.98	1406.7	102.1	76.99	70.07	67.89	64.62	68.47	78.41	83.75	113.85	2951.92	1786.65	884.28	1512.48	2363.63	2205.93	1305.11	118.93	89.88	86.92	68.48
73.6	5	73.17	72.29	79.17	78.42	76.96	286.73	548.77	844.74	1356.61	1834.79	1494.75	1332.71	101.75	72.36	71.52	64.76	62.49	65.43	68.98	71.42	84.68	567.19	1127.42	1940.24	1396.02	1845.78	1968.97	1193.17	99.46	76.38	69.64	67.7	63.81	67.98	77.14	82.35	110.82	2863.07	1522.15	692.55	1234.79	1936.24	1808.55	1137.9	115.51	89.17	86.24	66.65
73.8	5	72.89	71.31	79.88	78.44	75.53	250.04	473.2	685.62	1025.88	1417.82	1145.53	1056.24	99.21	70.92	70.96	63.28	60.44	64.95	68.3	71.66	82.63	465.51	923.54	1544.32	1070.5	1430.91	1542.51	956.84	96.42	74.58	68.34	67.84	61.85	67.22	76.61	81.88	108.19	2777.76	1241.88	528.64	957.53	1506.38	1407.27	948.39	112.26	88.02	85.68	64.85
74	5	72.18	69.09	80.31	78.2	75.31	214.26	396.14	532.61	726.81	1027	821.85	789.17	96.67	69.42	71.01	62.26	59.36	64.26	68.17	71.08	81.2	370.69	722.85	1172.52	773.89	1043.7	1139.15	725.21	93.85	72.55	67.01	67.61	60.49	66.54	75.8	81.43	105.88	2700.27	966.51	406.07	707.45	1111.96	1034.28	749.94	109.51	85.56	84.66	63.87
74.2	5	71.74	68.28	79.38	76.99	75.1	184.75	322.03	397	486.69	697.77	555.05	557.99	94.72	67.72	70.38	62.3	58	62.74	67.59	69.82	78.95	290.87	542.93	845.46	533.94	717.78	791.45	520.49	91.1	71.33	65.66	66.09	59.86	65.89	74.44	79.88	104.13	2625.13	720.52	327.41	510.09	783.83	723.95	566.95	106.16	83.39	82.87	62.95
74.4	5	72.39	68.32	77.6	75.91	74.7	164.56	260.68	293.61	319	452.54	362.81	377.69	92.98	66.34	70.13	62.45	56.98	61.85	67.15	68.43	77.29	232.8	402.43	587.88	366.87	472.97	528.31	360.69	88.5	70.52	64.97	64.03	58.66	65.93	72.93	79.54	102	2552.61	523.52	282.76	376.07	542.9	494.86	414.84	103.41	81.54	82.02	62.29
74.6	5	71.55	68.08	76.14	74.62	73.51	151.88	214.38	225.74	223.58	292.14	246.02	257.33	91.01	65.47	68.54	61.12	55.79	61.38	66.64	67.41	75.82	196.43	305.92	407.03	269.06	315.86	348.24	251.54	86.92	69.5	64.03	62.79	59.12	64.49	72.82	78.76	100.08	2481.8	387.16	259.86	300.4	388.92	347.95	303.84	102.35	81.77	81.35	62.19
74.8	5	70.46	66.78	75.38	73.21	72.48	146.36	186.24	189.03	175.34	208.16	183.4	187.2	89.02	64.57	68.02	60.64	55.73	60.66	65.63	67.32	75.3	178.2	250.1	297.78	220.95	231.17	248.19	190.67	85.81	69.06	63.37	62.82	60.52	63.41	72.05	78.48	98.8	2413.85	308.91	250.94	263.28	306.64	273.73	233.03	100.47	80.6	80.96	60.69
75	5	69.72	66.55	74.01	71.81	71.06	144.12	171.2	171.38	155.7	162.76	153.82	152.28	87.04	63.34	67.65	60.27	56.31	60.63	64.33	66.38	74.43	169.44	220.73	234.66	200.2	187.15	195.44	160.26	84.32	67.28	61.98	61.67	60.57	62.85	72.1	75.91	96.98	2345.27	265.24	245.8	247.42	263.85	235.81	193.11	98.38	81.02	80.48	60.41
75.2	5	68.32	64.68	72.41	71.43	69	141.82	164.45	165.01	150.64	144.83	143.59	139.21	85.58	62.89	66.42	59.85	55.81	59.95	63.5	65.65	73.25	166.71	208.96	204.77	194.34	169.3	173.32	149.12	82.98	67.32	60.99	61.33	60.18	61.93	71.44	74.02	96.39	2281.06	245.25	241.77	242.21	245.61	220.97	175.11	96.24	80.75	78.6	59.86
75.4	5	67.75	65.44	72.09	70.41	68	139.8	161.36	163.39	148.88	139.5	140.65	135.2	84.44	61.85	66.08	58.86	54.85	59.51	61.46	65.39	72.25	164.74	203.38	194.11	191.33	162.91	164.84	145.64	82.87	66.56	60.85	60.84	58.81	61.44	70.62	72.78	94.78	2215.83	236.96	238.05	240.89	239.01	216.18	167.89	96.02	80.92	77.82	59.56
75.6	5	67.19	65.02	71.95	69.5	68.44	137.36	160.2	162.66	146.93	137.19	139.54	133.65	84.2	61.33	65.38	58.41	55.11	58.71	60.65	64.13	71.77	162.55	200.33	190.17	189.06	160.31	161.32	143.55	81.46	66.03	59.56	60.3	57.98	60.87	69.17	71.86	93.86	2151.91	232.74	233.76	239.11	236.15	213.16	163.71	94.82	79.4	76.14	59
75.8	5	66.06	64.6	70.46	68.4	67.29	135.26	157.73	160.52	144.94	134.95	137.55	132.42	83.11	60.98	64.22	56.88	55.32	57.01	60.13	62.94	70.2	159.45	197.02	186.71	185.63	158.03	158.67	140.99	80.12	65.69	58.3	58.93	56.84	59.98	67.94	71.05	92.81	2088.58	228.76	230.06	235.45	232.35	209.59	160.5	93.53	78.7	74.59	59.12
76	5	64.7	63.46	69.68	68.08	67.01	133.42	156.05	158.09	142.57	133.35	135.63	130.87	82.68	60.5	63.43	56.37	54.79	56.43	59.72	61.35	68.83	155.99	192.79	183.93	183.01	156	156.39	140.34	78.35	65.16	57.82	57.85	56.32	60.37	67.4	71.15	90.96	2023.05	223.82	225.44	232.62	228.02	206.3	159.15	93.1	77.44	73.66	58.3
76.2	5	63.21	62.71	69.35	67.17	67.06	131.58	152.52	155.74	140.56	132.25	133.84	129.27	82.16	60.54	63.18	56.19	54.01	56.25	58.86	59.47	67.89	153.43	189.39	180.85	179.64	154.87	154.61	138.83	78.16	63.69	57.78	56.98	55.44	59.21	67.22	71.39	89.19	1955.52	219.78	221.77	229.73	225.75	202.47	157.68	92.98	76.98	72.66	56.95
76.4	5	61.88	62.05	68.92	66.37	66.04	129.9	149.88	152.75	138.75	129.73	132.34	127.77	82.54	60.09	62.79	55.02	54.35	55.79	58.08	59.63	66.91	150.7	185.18	176.86	177.35	152.84	151.42	137.82	77.67	62.72	57.07	57.21	55.31	58.97	66.69	71.39	86.96	1887.7	215.32	219.27	226.74	221.44	198.8	155.81	92.32	76.47	72.59	55.71
76.6	5	61.12	62.11	67.76	66.01	64.94	127.44	146.27	149.86	136.31	127.42	130.87	126.17	82.75	59.65	63.32	55.35	53.98	55.77	57.94	58.98	66.15	147.6	181.4	172.93	175.22	151.7	148.95	136.44	77.03	61.31	57.12	57.64	54.69	58.84	66.88	70.95	85.83	1819.93	210.48	216.34	223.43	218.58	195.63	154.51	91.87	75.92	72.32	55.76
76.8	5	59.87	60.12	67.56	66.08	63.61	124.47	141.4	146.37	135.17	125.95	129.56	124.59	81.73	59.59	62.03	54.71	52.22	55.1	57.39	58.58	64.86	145.57	176.89	169.89	172.29	149.15	145.51	134.65	77.48	61.23	57.05	57.29	54.01	58.13	66.71	70.81	84.63	1748.25	205.59	212.56	219.93	215.37	192.81	153.51	91.62	75.15	71.96	54.43
77	5	60.2	60.68	67.64	64.73	61.45	121.89	137.67	144.04	133.57	124.71	127.78	122.79	81.08	59.39	61.49	53.99	51.14	54.19	57.04	58.27	64.33	142.5	172.5	166.63	168.93	146.79	142.61	132.96	78.7	61.39	57.22	55.99	53.84	57.39	65.79	69.76	82.54	1675.33	201.58	210.41	216.45	213.38	189.7	150.66	91.72	73.77	71.74	52.92
77.2	5	59.93	60.54	66.75	63.27	60.63	119.68	134.21	140.55	131.98	122.64	125.29	120.5	81.05	58.69	59.91	53.31	50.06	53.81	56.98	57.09	64.46	139.63	168.91	163.2	166.01	143.65	140.75	130.78	77.73	61.14	56.75	55.42	53.56	56.2	64.53	67.97	81.03	1602.64	196.78	206.35	212.6	210.16	187.25	147.88	90.2	72.03	69.8	52.68
77.4	5	59.02	59.65	65.46	62.99	59.22	117.21	130.1	137.47	130.33	121.41	122.43	119.5	79.83	57.73	58.38	51.62	49.34	52.87	55.7	56.49	64.02	135.83	165.55	159.5	162.66	140.24	138.65	128.33	76.3	61.69	56.52	54.05	53.55	55.99	64.48	66.05	79.7	1525.4	191.47	203.05	208.64	206.71	184.46	146.08	88.36	71.01	69.23	52.73
77.6	5	58.19	58.4	65.15	62.13	59.54	114.82	127	135.48	128.09	119.53	119.02	117.52	79.17	55.82	58.27	51.18	48.84	52.86	54.2	55.21	63.21	132.15	162.03	155.58	159.83	137.21	136.03	127.4	74.61	60.72	55.27	52.74	52.76	54.78	62.77	64.26	77.27	1443.71	186.45	198.02	204.22	202.2	181.26	144.18	86.66	69.73	68.32	51.33
77.8	5	57.63	57.59	64.84	61.4	59.66	112.64	124.3	132.47	126.64	117.61	116.43	116.86	78.19	53.43	58.3	51.26	47.76	52.54	52.86	54.52	62.17	129.47	158.13	151.93	155.98	134.97	134.46	125.39	73.88	58.88	54.55	51.37	51.77	53.51	61.22	62.91	76.1	1358.02	180.98	193.55	199.5	198.25	178	141.71	84.89	68.52	67.55	50.94
78	5	57.29	57.01	63.65	60.2	58.79	110.67	122.33	129.73	124.79	114.92	114.95	115.58	78.1	53.09	58.1	49.76	47.38	51.45	52.11	54.73	60.39	126.11	154	147.7	152.9	132.65	132.17	123.53	71.43	57.62	52.78	51	51.06	51.62	59.88	62.22	73.92	1265.5	175.02	188.6	195.52	192.77	173.57	139.7	84.08	67.86	66.93	51.77
78.2	5	58.07	56.55	62.34	60.56	58.21	108.22	119.81	127.55	121.22	112.55	113.67	114.57	77.67	52.73	57.9	49.9	47.61	50.94	52.21	53.73	59.33	122.95	150.78	143.97	149.6	130.94	129.72	122.2	70.19	56.82	52.19	52.03	50.74	50.48	59.72	61.6	73.18	1161.63	169.51	182.93	190.79	188.35	169.5	138.26	82.75	67.65	66.68	52.64
78.4	5	57.93	54.61	61.51	60.22	56.92	107.5	117.68	125.15	118.61	110.19	112.49	113.23	75.58	52.72	57.42	48.66	47.2	50.74	51.74	52.57	57.35	120.2	145.71	139.92	146.15	128.67	127.48	119.95	69.56	55.69	50.32	51.96	49.11	49.65	58.38	61.08	71.64	1044.25	163.55	177.38	184.98	182.36	164.09	134.88	81.78	66.9	66.39	52.37
78.6	5	56.89	53.78	59.5	59.48	55.09	106.15	115.73	122.61	116.03	108.04	111.87	111	74.21	52.51	57.22	48.42	47.22	50.45	51.35	51.59	55.22	116.41	141.45	135.74	143.09	125.61	125.6	117.74	69.51	54.88	48.72	52.1	48.4	49.31	57.87	60.17	70.47	916.66	156.61	170.57	177.71	176.04	158.45	130.91	80.4	65.34	65.45	51.21
78.8	5	54.44	52.94	57.38	57.74	54.26	104.52	112.08	119.59	113.72	106.67	110.05	108.58	73.69	52.66	56.38	47.23	46.3	49.33	50.43	50.46	53.98	112.69	136.32	131.9	139.07	122.31	124.08	115.19	68.2	54.09	48.36	52.19	48.26	49.34	57.49	59.27	68.06	779.53	148.22	162.2	170.05	169.12	152.53	127.14	79.44	64.53	64.09	50.72
79	5	53.09	53.19	55.83	57.19	53.31	102.22	108.15	116.09	110.78	105.43	107.76	107.12	72.76	52.1	54.4	45.95	45.94	47.84	49.64	49.72	52.92	108.53	131.65	127.8	134.51	119.06	121.45	112.99	67.64	53.74	48.02	51.6	47.89	48.88	57.6	57.22	66.43	633.36	138.93	153.98	160.8	160.49	146.24	122.62	78.16	63.52	62.95	48.77
79.2	5	52.58	52.65	56.25	56.2	53.41	99.71	105.8	113.6	109.02	104.29	104.72	105.09	71.29	50.7	52.65	45.66	45.36	46.92	48.51	49.19	51.68	104.54	126.75	123.01	129.67	115.7	118.26	111.99	66.98	53.74	47.56	49.73	46.21	48.09	56.59	55.31	63.86	491.71	130.21	145.1	150.83	150.89	138.92	117.9	76.84	62.47	62.15	46.58
79.4	5	51.82	51.3	56.45	55.29	53.59	97.45	103.7	110.26	107.44	102.34	102.35	103.94	70.74	49.41	51.24	45.64	43.58	45.75	48.12	49.6	50.5	101.34	121.83	118.75	124.85	112.08	114.72	110.12	65.67	52.64	47.79	47.45	45.71	47.71	56.1	54.23	61.87	365.71	121.77	135.91	140.45	141.2	131.78	114.3	75.53	61.2	61.03	45.84
79.6	5	51.38	51.18	56.02	53.75	53.35	94.76	101.21	107.1	105.06	100.23	99.81	101.89	70.29	49.64	49.98	44.91	42.42	45.41	48.37	48.89	50.44	98.96	118.07	114.2	119.81	108.07	111.9	108.14	63.51	52.92	48.21	45.3	44.22	46.76	55.63	53.18	59.35	263.89	114.82	127.97	131.54	132.13	124.26	111.39	75.05	60.3	59.92	45.76
79.8	5	52.57	51.23	56.3	53.97	52.79	92.28	98.89	104.91	101.8	97.71	98	100.62	68.89	48.69	48.79	44.95	42.68	45.38	47.98	48.45	49.89	96.52	114.66	109.35	115.01	104.21	108.83	106.25	62.47	53.07	47.83	44.33	44.1	46.41	55.58	51.93	58.8	191.51	108.69	121.21	123.53	124.12	117.59	109.17	72.56	59.56	59.82	45.72
80	5	52.31	49.76	55.97	53.59	52.09	91	98.26	102.66	99.77	94.61	97.02	98.86	68.64	48	49.04	44.68	42.91	46.08	47.92	47.51	49.52	95.47	110.89	105.3	111.12	100.44	107.42	103.71	61.44	51.74	46.81	44.26	43.17	45.7	54.41	51.67	57.35	146.77	103	116.5	117.25	117.35	111.84	106.04	71.56	58.79	58.14	45.85
80.2	5	51.49	49.22	55.12	53.39	51.59	89.69	96.13	100.21	98.29	92.4	96.67	96.4	68.89	46.68	48.94	46.29	42.58	46.13	47.04	47.19	47.99	93.88	107.46	101.4	108.82	96.93	105.25	101.32	61.34	50.7	45.44	44.8	44.51	45.09	53.98	51.08	56.43	124.49	98.73	111.12	112.21	111.77	107.58	103.3	69.96	57.55	57.01	45.73
80.4	5	49.97	48.31	53.65	52.72	50.84	88.37	93.53	97.75	95.58	90.85	95.36	93.57	68.25	46.22	48.51	44.4	42.82	45.24	46.21	46.48	46.29	92.14	105.4	99.04	105.66	93.71	103.64	100.14	60.41	49.05	43.22	44.34	45.11	44.63	53.07	51.1	55.19	115.83	95.57	107.28	108.81	109.22	104.24	100.27	68.54	57.06	56.51	45.19
80.6	5	48.74	47.62	51.96	51.85	49.77	87.2	91.85	95.27	93.87	89.01	94.4	92.36	66.8	44.82	47.92	42.83	42.25	44.24	45.51	45.23	44.79	90.8	103.41	96.79	102.85	91.6	102.37	98.81	60.29	47.09	41.69	44.05	44.77	43.75	51.58	50.95	54.74	111.74	93.06	104.05	105.75	105.25	102.4	97.99	66.19	55.98	55.58	44.3
80.8	5	47.58	46.39	51.82	51.7	49.25	86.06	89.88	93.4	93.04	88.52	93.5	90.66	65.65	43.26	46.03	41.12	39.99	43.67	44.59	44.36	42.6	89.27	101.11	95.37	100.61	90.13	99.88	97.86	59.44	46.88	40.96	43.76	43.69	43.76	51.14	50.87	53.37	108.36	91.16	102.31	103.22	102.53	100.15	96.04	65.03	55.26	54.94	43.27
81	5	47.19	46.02	51.64	50.79	48.29	85.3	88.47	92.06	91.72	87.45	91.58	90.34	64.91	42.94	45.73	40.14	39.32	42.98	44	44.37	42.26	88.01	99.02	94.26	98.87	89.48	97.93	95.97	58.68	46.47	40.05	42.59	42.33	43.92	50.3	50.23	51.81	106.1	90.66	98.3	100.91	100.35	99.39	94.09	64.22	54.94	54.66	43.23
81.2	5	45.92	46.14	50.8	48.81	46.99	84.38	85.79	89.94	90.25	85.83	88.75	89.43	63.68	43.31	43.6	38.14	37.91	42.54	43.77	43.82	42.47	86.95	97.48	92.95	97.4	88.44	96.16	94.21	58.31	46.12	41.15	41.36	40.46	43.85	50.53	49.16	50.94	104.52	89.83	97.24	98.75	98.67	97.81	93.3	64.73	54.31	54.49	42.46
81.4	5	45.2	45.37	50.43	48.28	46.05	83.05	83.67	88.53	88.55	83.86	87.11	89.1	62.74	42.95	42.92	37.12	37.74	42.12	42.8	43.68	42.6	84.5	95.59	90.74	96.15	87.21	95.14	92.41	57.46	45.99	41.46	40.56	39.46	44.01	49.33	48.66	50.64	102.43	87.98	95.32	97.03	97.43	95.45	92.22	64.02	53.32	54.01	41.54
81.6	5	43.07	44.47	49.23	46.94	45.33	81.36	82.49	86.82	86.79	81.4	85.57	88.86	63.16	42.31	42.52	36.19	37.3	41.8	42.73	42.64	43.67	82.69	92.98	89.5	94.89	86.08	94.53	90.39	56.47	45.34	41.77	40.59	38.67	42.82	48.03	47.94	49.71	100.52	86.05	93.46	96.02	96.93	94.29	91.08	64.13	52.66	52.78	41.05
81.8	5	41.03	43.94	48.47	46.08	44.42	79.77	81.25	85.56	85.39	79.5	84.19	87.27	62.62	41.66	41.97	36.18	36.49	41.39	42.36	42.29	43.24	80.24	90.84	87.16	93.45	84.69	93.15	88.64	56.04	44.93	41.47	40.81	40.08	41.46	47.6	46.27	48.65	99.13	84.96	91.75	94.57	95.39	92.15	89.55	62.73	50.25	51.46	39.73
82	5	40.51	42.93	47.76	45.85	43.87	77.96	79.63	83.97	82.69	77.41	82.62	84.97	61.33	41.28	41.9	34.52	36.75	40.75	41.58	41.8	42.81	78	90	85.7	91.51	82.78	92.9	87.08	54.75	43.61	40.35	40.42	38.97	40.15	46.7	45.38	48.64	98.7	83.79	89.81	92.89	93.94	89.77	88.22	60.79	48.46	50.23	38.71
82.2	5	40.13	42.34	47.35	44.94	43.85	77.31	78.33	82.8	81.77	75.76	81.95	83.17	60.14	40.69	42.42	34.47	36.81	40.13	41.21	40.47	40.96	76.81	88.54	84.66	89.09	80.98	91.66	85.69	54.08	42.1	39.15	39.3	38.73	39.41	45.09	45.4	47.23	97.63	82.23	87.96	91.67	90.63	88.54	86.49	59.04	47.19	49.16	38.1
82.4	5	39.54	41.47	46.55	44.51	43.28	75.87	76.38	81.54	80.88	75.3	81.66	81.08	58.41	39.53	42.04	34.75	36.1	39.5	40.28	39.81	38.95	76.49	87.5	84.09	86.78	79.97	88.72	84.75	52.64	41.73	37.67	39.12	38.37	38.6	44.88	44.51	46.58	95.87	80.94	86.16	89.35	88.02	87.09	84.95	57.82	46.38	47.47	36.71
82.6	5	40.37	40.97	46.33	44.31	42.36	74.98	75.43	80.43	79.79	74.09	79.8	80.41	56.7	38.92	41.93	35.05	36.28	38.32	38.99	38.84	38.41	75.98	86.6	83.44	84.75	78.81	86.57	83.24	51.83	41.12	36.57	38.04	37.13	37.55	44.36	43.63	46.77	94.02	79.59	83.91	87.83	85.77	86.09	83.13	57.41	46.43	48.29	36.79
82.8	5	40.07	39.95	45.78	43.05	41.3	74.37	73.24	78.7	78.74	72.89	78.17	78.79	55.45	38.79	40.03	34.14	35.37	36.31	37.65	38.1	37.48	75.58	85.67	82.83	83.73	77.76	83.9	81.79	51.21	40.5	36.48	36.88	36.39	36.74	44.46	43.31	46.68	92.47	77.92	83.48	86.69	84.97	84.38	82.43	57.78	46.82	47.55	36.28
83	5	39.77	40.16	43.79	43.14	40.38	72.89	71.79	77.56	76.99	71.75	77.2	77.7	55.24	38.03	39.76	34.22	35.1	35.31	36.53	36.54	37.3	74.4	84.31	80.5	83.2	76.95	82.62	80.17	50.23	40.6	36	35.79	34.92	36.82	43.71	43.65	45.45	90.13	75.54	81.92	85.06	83.87	82.51	80.98	57.44	47.27	47.8	35.85
83.2	5	38.72	40.19	42.26	42.45	39.72	71.55	70.92	75.74	75.51	69.89	76.12	76.35	55.34	37.2	39.34	33.54	33.45	34.23	36.02	35.29	36.87	72.97	82.9	79	82.82	75.98	81.6	78.22	49.55	40.45	35.68	34.97	34.44	36.25	42.59	42.66	44.43	87.9	73.96	80.76	83.86	84.12	82.14	80.77	56.74	47.21	48.33	34.91
83.4	5	36.95	39.23	41.92	41.55	38.29	69.54	70.15	74.35	73.75	69.29	75.66	74.8	55.02	36.29	38.46	33.65	31.54	34.73	35.19	34.71	35.93	71.85	81.39	77.17	81.02	74.19	80.51	77.06	48.1	40.2	35.61	34.72	34.4	35.48	41.47	41.46	43.53	85.28	72.71	80.62	82.37	82.9	80.73	80.25	55.16	45.86	47.56	34.23
83.6	5	36.38	39.29	42.18	40.89	37.65	68.43	68.94	72.84	71.98	68.37	74.2	73.37	54.75	35.81	38.49	33.74	30.01	34.63	34.8	34.17	35.56	69.54	79.79	75.12	80.18	72.55	80.58	75.33	46.93	38.56	35.08	34.31	31.81	34.87	40.55	41.3	43.09	82.92	71.17	79.63	80.18	80.61	78.78	78.07	53.5	44.94	46.29	33.06
83.8	5	36.21	39.35	41.79	39.88	37.42	67.89	67.61	71.06	70.98	67.5	72.95	71.81	53.93	35.65	38.12	34.28	30.1	34.49	35.41	34	33.72	68.43	77.82	74.51	78.82	70.26	79.22	75.39	46.54	37.08	33.98	33.49	31.83	35.23	39.74	39.84	41.29	81.51	69.79	78.89	78.76	78.87	77.83	75.6	52.45	44.46	44.69	32.18
84	5	35.01	38	41.69	39.02	36.39	67.03	66.73	69.91	70.41	66.48	72.34	70.61	52.58	34.37	37.71	34.17	29.7	34.69	35.16	34.13	33.07	66.81	77.01	73.69	76.96	68.24	78.01	74.23	45.65	36.12	33.65	33.83	31.15	34.72	39.74	38.04	39.84	81.21	68.34	77.02	76.97	77.45	76.24	73.74	51.47	42.74	42.8	30.78
84.2	5	34.77	36.74	41.64	38.14	35.89	66.88	65.77	69.02	69.65	64.39	70.51	70.22	51.83	33.6	36.51	33.63	28.39	33.85	34.22	33.57	32.55	65.23	75.26	72.55	75.1	66.28	76.65	73.04	44.46	34.92	34.57	33.87	30.36	33.04	38.79	37.25	39.47	80.02	66.38	74.74	75.56	76.85	74.51	72.28	51.33	41.85	42.69	30.63
84.4	5	33.69	35.68	40.75	37.62	35.26	65.97	64.82	68.67	67.76	62.64	68.8	68.97	50.57	32.99	35.39	32.17	27.86	32.74	33.38	33.75	32.26	64.57	73.66	71.28	73.38	65.16	75.13	71.94	43.8	34.44	33.85	32.75	30.59	32.45	38.3	35.9	38.57	79.71	65.57	72.81	74.41	75.81	72.26	70.63	50.57	41.56	41.81	31.05
84.6	5	34.35	35.58	39.23	36.9	34.35	65.4	64.2	68.3	66.27	61.17	67.07	67.53	50.29	32.65	34.01	31.32	28.15	32.42	32.85	32.76	31.7	63.93	72.09	69.1	72.41	64.97	73.81	70.21	42.92	34.15	33.47	31.02	30.08	31.62	38.27	34.58	37.55	78.66	64.35	71.06	73.5	73.69	70.62	69.37	50.22	40.69	41.2	30.46
84.8	5	33.8	34.08	38.95	36.53	33.87	63.9	63.73	66.64	65.23	59.58	66.22	66.16	49.63	32.63	33.03	30.46	28.07	31.33	31.66	31.71	31.15	63.34	70.14	67.13	70.46	64.71	72.31	68.19	41.84	33.87	32.61	30.35	30.31	31.5	36.82	32.44	36.89	78.28	64.19	69.86	72.4	72.8	69.98	69.24	49.29	39.36	40.77	30.02
85	5	32.17	32.28	38.51	35.33	33.25	62.27	62.37	65.72	63.99	59.81	65.41	65.15	48.15	32.66	32.02	30.01	28.1	30.86	30.4	31.1	30.52	62.87	68.56	65.62	68.34	62.8	69.98	66.56	40.98	33.05	30.67	29.77	29.69	31	36.03	32.37	37.01	76.67	63.14	68.67	70.67	71.25	68.21	68.66	47.98	38.36	39.64	30.13
85.2	5	31.37	32.02	37.31	34.25	33.08	61.21	62.25	64.43	63.72	59.62	64.27	64.61	47.24	32.69	32.73	29.61	27.73	30.23	30.08	30.28	30.49	60.65	67.42	64.39	67.06	61.91	68.46	65.27	40.05	32.31	28.71	29.16	27.69	30.8	35.98	32.38	36.55	74.78	62.34	67.29	69.11	68.54	66.42	66.46	46.34	38.23	38.37	28.38
85.4	5	31.25	31.61	36.63	33.69	32.32	59.73	60.88	62.25	62.36	58.92	62.48	63.51	47.11	31.78	32.64	28.58	27.6	29.25	30.23	29.78	29.73	59.34	66	64.16	66.21	60.05	66.1	64.09	39.95	31.01	27.81	28.42	28.36	30.55	36.42	31.23	37.05	73.71	61.36	66.23	67.78	68.16	64.9	64.74	44.92	37.24	37.13	27.97
85.6	5	29.44	30.22	36.32	33.35	31.75	58.42	59.11	60.62	61.47	58.25	60.76	62.76	46.34	30.71	32.5	26.88	26.85	28.17	29.97	28.68	29.26	57.61	65.02	62.59	64.99	58.53	64.7	62.6	40.03	31.48	27.72	28.37	27.07	28.23	35.78	31.2	36.17	72.76	59	64.49	66.15	67.76	63.72	62.5	43.37	35.9	36.18	27.11
85.8	5	29.2	30.64	35.48	32.94	31.03	57	57.1	59.3	59.81	56.5	58.88	61.7	45.53	29.81	32.46	25.7	24.75	27.07	29.3	27.85	28.91	56.48	63.2	61.14	63.71	56.62	63.58	61.46	39.91	30.84	28.9	28.27	26.41	26.76	33.9	31.17	36.64	70.68	57.93	62.3	64.62	67.65	62.55	60.54	42.68	35.62	36.03	27.33
86	5	28.59	29.98	33.98	33.21	30.53	54.41	55.37	58.05	57.72	54.6	57.22	59.94	44.23	28.6	32.43	24.12	23.43	26.12	28.9	27.98	28.58	55.79	62.09	59.82	62.79	55.33	62.37	60.3	39.46	30.53	27.71	27.16	26.31	26.17	32.61	30.04	36.5	68.9	56.65	61.23	62.77	66.2	61.51	58.91	41.96	35.61	35.03	28
86.2	5	29.44	30.24	32.99	32.33	29.12	52.98	54.21	55.83	56.5	52.32	55.91	57.25	43.69	27.1	30.93	23.06	22.57	26.22	28.29	27.72	27.33	55.21	60.53	58.26	61.7	54.74	61.66	58.7	38.14	30.15	27.15	26.4	25.7	25.88	31.94	29.43	35.98	66.37	55.63	60.07	61.75	65.68	61.18	59.33	41.08	35.46	33.21	27.83
86.4	5	27.66	29.44	32.32	31.84	28.49	50.15	52.65	53.84	54.84	50.38	55.16	55.33	42.59	26.27	30.15	21.76	22.13	25.74	27.09	27.62	26.85	54.88	58.72	56.77	59.52	54.85	61.35	57.81	36.69	29.21	26.22	26.87	25.48	26.48	31.17	29.02	35.3	65.14	54.76	59.02	60.03	65.23	61.23	58.88	41.14	34.72	31.29	28.02
86.6	5	26.7	28.96	31.53	30.83	27.4	48.79	51.62	53.47	54.46	49.72	53.92	54.11	41.31	26.22	29.34	20.78	21.6	25.22	26.44	27.41	25.87	53.7	58.04	55.28	57.42	53.54	60.12	56.13	36.24	27.37	25.38	26.78	25.17	26.67	30.87	28.84	33.97	63.22	52.49	57.17	58.4	63.21	59.58	58.17	41.19	33.18	30.63	26.92
86.8	5	26.33	28.38	29.96	29.77	26.12	47.83	51.21	52.54	53.45	49.83	53.4	53.27	41.24	25.22	28.73	20.8	21.15	25.43	25.76	27.13	25.5	51.99	57.28	53.39	56.18	53	58.77	55.34	34.52	27.04	24.9	25.87	24.23	26.24	30.4	27.38	32.09	61.87	51.34	55.25	57.25	61.05	57.83	57.23	40.66	32.49	30.37	25.37
87	5	25.66	26.77	29.84	29.4	25.69	47.31	49.89	51.08	51.39	48.3	51.76	52	41.34	24.49	27.82	20.77	21.23	24.86	25.14	26.23	24.41	50.64	56.48	51.8	55.61	51.47	56.38	54	33.77	25.35	24.82	25.19	24.67	25.61	30.85	27.02	31.95	60.07	49.55	54.43	54.78	59.53	55.37	55.16	39.4	31.39	30.22	24.17
87.2	5	25.03	25.82	29.63	27.77	24.64	46.54	48.69	50.15	49.85	47.3	50.02	51.18	40.57	24.51	27.19	19.43	21.85	23.45	25.13	25.07	23.55	49.62	54.82	50.28	54.14	49.54	55.13	53.28	33.21	25.22	25.72	25.42	23.95	23.61	29.31	26.63	30.13	59.28	47.44	54.05	53.07	57.62	53.3	51.68	38.22	30.41	30.3	23.07
87.4	5	24.85	25.29	28.83	26.8	24.57	45.68	47.69	48.1	47.95	45.53	49.45	50.31	38.9	24.53	26.82	19.42	22.03	22.9	24.79	23.65	22.79	48.12	53.8	49.65	52.81	47.79	54.04	52.11	32.73	24	25.89	24.81	23.63	23.22	28.83	26.01	29.84	58.67	46.67	53.13	52.45	55.46	51.67	50.08	37.38	30.32	30.69	22.68
87.6	5	24.64	23.81	27.64	26.41	24.1	44.23	46.51	46.44	47.05	44.03	48.73	49.34	37.41	24.82	25.93	18.84	22.17	21.82	24.33	23.38	22.42	46.35	52.33	48.48	51.43	45.68	52.21	50.81	31.6	23.76	24.45	23.79	23.45	22.18	27.67	24.62	28.94	58.31	46.02	51.92	51.42	53.94	49.62	49.4	36.1	29.29	30.28	22.19
87.8	5	24.94	23.65	26.73	25.42	23.55	43.29	45.72	44.78	46.08	42.57	47.53	47.47	36.27	24.09	24.81	18.24	21.49	21.76	24.23	22.23	21.81	44.02	50.53	47.2	49.82	44.27	51.89	49.51	30.34	22.86	23.34	22.97	23.03	21.97	27.82	24.68	28.39	57.8	45.06	50.86	50.73	53.14	48.71	49.67	34.52	29.26	29.38	21.63
88	5	22.58	22.74	26.9	24.9	23.26	41.82	44.09	43.14	44.72	41.68	45.67	45.62	34.85	24.09	24.48	17.18	20.67	21.67	23.51	22.45	21.78	42.17	49.22	46.5	47.54	43.78	50.66	48.61	29.63	21.9	21.33	22.84	22.52	22.49	27.53	24.57	28.1	57.21	43.9	49.05	50.45	52.57	47.95	48.34	33.71	28.55	27.79	21.57
88.2	5	20.86	23.29	26.91	24.14	22.49	40.52	42.87	42.04	44.29	41.24	43.82	44.36	33.45	23.94	23.34	17.13	20.02	21.03	22.65	21.24	21.55	40.56	48.61	45.88	45.53	41.86	48.73	46.37	28.97	20.42	19.51	22.47	22.64	22.7	26.48	23.35	26.79	55.17	41.74	46.37	49.32	50.2	46.75	47.41	32.92	26.37	27.06	20.94
88.4	5	19.71	22.74	26.3	23.86	21.77	39.38	42.57	40.98	42.92	41.11	42.68	42.36	32.34	22.53	22.39	18.35	18.85	21.09	21.88	20.13	20.72	39.01	47.17	43.95	45.11	40.9	47.15	44.67	27.94	20.93	18.12	21.24	22.23	21.96	26.42	22.15	26.03	53.27	40.46	44.76	47.97	49.07	45.49	46.52	32.06	25.71	26.29	20.59
88.6	5	18.76	21.54	25.99	23.75	21.42	38.33	41.3	39.61	41.1	38.9	40.97	40.21	31.02	21.22	22.02	18.08	18.41	20.99	20.76	19.52	19.97	38.89	45.76	42.44	44.9	39.87	45.1	43.26	27.39	20.69	17.76	20.79	21.97	21.36	26.49	22.67	25.69	50.63	38.49	43.66	44.91	46.3	44.3	44.31	30.94	25.53	24.9	19.93
88.8	5	18.26	21.72	25.87	22.07	19.13	37.04	39.49	38.43	39.81	37.64	39.3	38.66	30.51	19.87	21.95	17.19	17.97	20.48	20.42	18.65	19.86	38.88	43.49	41.41	44.17	38.51	44.71	41.58	26.67	21.17	18.26	20.25	21.68	19.52	25.62	22.5	24.06	48.45	37.23	42.66	43.36	43.67	42.97	40.97	30.02	25.54	23.93	19.58
89	5	18.03	21	24.05	21.17	18.38	35.41	37.85	36.82	38.4	36.25	38.55	37.23	29.76	18.82	21.8	17.32	17.49	19.66	19.9	18.16	19.14	39	42.75	40.68	42.73	37.07	43.56	39.89	25.66	21.39	18.15	19.68	20.48	19.03	25.73	23.27	23.54	46.2	35.12	41.03	41.97	41.04	42.7	39.92	29.02	24.5	23.25	19.67
89.2	5	18.99	20.47	22.88	21.05	17.51	34.44	36.99	36.79	37.28	35.17	37.29	36.48	29.68	18.29	21.38	16	17.31	17.8	18.99	18.05	18.41	37.86	41.03	39.14	41.81	35.66	42.28	37.69	24.37	21.47	18.63	18.46	18.57	17.54	24.61	22.48	22.88	44.56	33.96	39.22	40.23	39.31	41.25	38.62	28.03	23.24	22.6	19.15
89.4	5	19.52	20.64	21.81	20.77	18.15	32.7	36.3	36.1	35.61	34.38	36.15	36.13	29.63	17.55	20.99	15.64	16.23	17.19	19.3	18.3	17.34	35.77	38.97	38.03	40.45	34.9	41.43	36.37	23.5	20.46	18.23	17.09	17.16	16.75	23.99	22.56	22.56	43.47	32.44	36.71	39.24	39.08	39.82	36.79	27.42	22.87	22.95	18.69
89.6	5	18.24	19.62	21.19	20.74	17.83	31.45	34.58	33.72	34.36	32.94	35.66	35.73	29.02	17.13	20.79	14.98	16.31	16.61	18.49	19.3	16.24	33.91	37.98	37.07	38.79	33.76	39.33	35.8	23.16	20.3	16.59	17.86	16.38	16.52	22.63	21.78	21.19	42.94	31.8	34.63	38.58	38.49	38.12	35.28	26.45	21.47	22.46	18.42
89.8	5	17.51	19.82	20.75	20.28	18.15	30.48	33.4	32.65	33.37	31.9	35.11	35	28.02	17.04	19.96	15.44	16.32	16.19	17.49	18.23	15.7	31.56	37.32	36.05	37.66	32.96	37.89	34.46	22.59	18.53	15.54	18.04	15.78	16.12	21.3	21.21	19.44	42.25	30.87	33.03	36.84	37.92	36.62	34.91	25.45	19.88	22.1	17.13
90	5	16.97	19.03	20.79	19.65	18.58	29.62	32.74	32.03	32.35	30.3	34.59	33.86	26.76	16.27	19.27	16.08	14.83	15.72	16.11	16.82	14.8	30.13	36.37	33.86	36.3	32.09	35.92	33.6	21.9	17.97	15.16	17.14	15.43	15.6	20.87	20.34	18.66	41.53	30.37	32	35.86	37.58	34.89	34.25	25.1	19.01	22.26	15.83
90.2	5	15.58	16.96	20.08	18.95	18.21	29.06	31.28	30.21	30.53	28.7	33.81	32.42	24.82	15.67	18.06	13.99	13.52	15.48	14.44	15.74	14.72	29.63	35.31	32.06	35.35	30.35	34.46	33.55	20.98	17.06	14.07	16.18	14.99	14.98	19.3	18.76	17.46	40.48	29.78	30.92	34.27	35.27	32.92	32.9	23.84	18.65	21.03	13.24
90.4	5	14.05	15.4	19.75	17.15	16.58	28.44	28.89	29.19	29.31	27.3	32.07	30.83	23.13	14.31	17.44	13.94	11.91	15.67	12.95	13.5	14.82	28.9	34.7	30.81	33.74	28.16	34	31.92	20.31	16.57	12.86	14.84	14.6	14.11	18.9	17.01	16.24	39.09	28.93	30.03	32.81	33.06	31.52	31.54	22.06	18.09	20.38	11.7
90.6	5	13.16	14.24	18.06	15.51	14.46	26.64	27.29	28.02	27.17	26.49	30.27	28.58	21.05	12.65	15.65	12.72	10.23	14.6	12.31	12.8	14.26	28.02	33.72	29.91	31.27	25.98	32.35	30.89	19.23	16.39	11.78	14.94	13.52	14.14	19.05	16.37	15.8	37.33	26.86	28.54	31.02	31.08	29.85	30.34	20.59	16.33	19.48	10.87
90.8	5	13.01	13.74	17.76	15.1	13.52	26.09	25.49	25.93	24.99	25.46	28.32	26.51	19	12.57	14.61	11.15	9.35	13.21	11.62	12.35	13.67	26.92	32.26	29.22	29.43	25.41	30.86	29.37	18.34	15.21	11.99	13.1	11.83	13.29	18.44	14.68	15.51	36.54	25.11	27.58	29.22	29.64	28.46	28.74	18.8	15.75	17.43	10.1
91	5	12.27	13.52	17.62	14.98	13.52	24.02	23.68	24.3	22.95	24.31	26.72	24.98	17.72	12.55	12.38	9.36	8.95	12.69	12.43	12.2	12.76	25.22	30.17	29.25	27.33	24.1	29.55	28.4	17.51	14.04	11.76	12.18	10.29	12.84	18.64	14.09	15.55	34.81	23.7	25.68	28	29.57	27.01	26.8	18.1	15.72	16.75	10
91.2	5	12.38	12.41	15.97	13.99	12.82	23.22	21.71	21.58	22.47	22.45	26.15	23.64	17.29	11.14	11.9	7.95	9.69	12.3	13.12	12.2	11.4	23.39	28.54	28.32	25.75	23.54	28.15	26.73	16.62	13.66	11.18	11.65	9.74	12.29	17.9	13.45	14.99	33.81	22.82	24.69	27.03	28.09	26.13	25.06	17.22	15.11	14.85	9.37
91.4	5	12.38	11.95	15.55	13.49	11.94	22.31	20.1	20.17	21.61	21.72	24.98	22.59	16.7	11.08	11.35	7.28	9.56	12.11	12.97	11.77	10.44	20.91	26.11	27.04	24.27	23.32	27.1	25.14	15.57	12.09	11.73	11.78	9.58	11.75	17.3	13.65	14.53	32.46	21.47	23.34	25.05	27.89	25.67	23.95	16.94	15.15	14.38	10.04
91.6	5	12.5	11.27	15.47	12.39	11.3	20.7	18.98	19.3	21.07	20.04	24.11	21.75	16.51	10.34	10.99	6.73	8.96	10.85	12.3	11.34	10.18	19.6	23.69	25.54	22.63	22.19	25.4	23.63	14.9	11.26	11.55	11.27	10.01	10.79	15.53	13.01	14.48	30.02	20.57	22.64	23.81	26.65	24.39	22.03	17.11	14.57	14.6	9.74
91.8	5	11.94	11.08	14.53	11.03	10.37	19.79	19.06	18.5	20.8	18.58	23.43	21.63	15.99	10.66	9.95	6.47	8.66	9.53	10.7	10.93	9.15	17.6	22.13	23.22	21.3	20.61	24.13	22.11	13.36	9.41	10.95	9.76	9.77	9.55	13.94	11.72	13.89	28.24	19.5	21.13	22.2	25.02	22.48	20.56	16.42	14.06	13.85	8.49
92	5	11.27	10.63	13.4	9.84	8.95	18.98	18.57	17.61	19.79	17.13	22.13	20.89	15.03	9.56	10.45	7.63	8.51	9.81	9.1	10.65	8.24	17.11	21.78	21.45	19.71	19.07	22.5	19.59	13.17	8.97	9.74	8.99	9.93	8.31	13.58	10.27	13.5	26.44	18.49	19.87	20.34	23.66	21.25	20.58	15.69	12.65	13.66	8.98
92.2	5	10.67	10.03	12.11	9.7	7.46	17.61	18.47	15.9	18.04	16.42	20.73	20.3	13.63	8.63	9.98	7.21	7.86	9.08	7.35	11.57	7.22	16.22	20.32	19.06	19.21	17.93	20.66	17.79	11.52	8.93	7.31	8.77	9.62	6.8	11.99	9.64	12.33	24.87	17.04	18.02	18.63	21.88	18.23	19.46	14.45	10.48	12.48	8.91
92.4	5	9.3	9.54	11.35	10.26	6.75	16.77	16.64	14.02	16.41	14.34	19.37	18.05	13.33	8.97	9.78	7.48	7.17	8.64	5.87	11.28	6.87	15.37	19.25	17.63	18.31	16.36	19.54	16.14	11.1	7.72	6.24	8.34	9.88	5.1	10.88	8.13	11.21	23.48	14.88	16.91	17.12	19.99	16.88	18.16	12.5	9.97	11.47	9.73
92.6	5	7.68	9.21	10.61	10.63	7.25	15.77	15.23	13.31	14.8	12.79	17.63	15.8	12.76	8.72	8.89	6.77	6.69	8.74	5.9	10.48	6.19	14.63	17.8	16.66	17.03	13.93	17.97	15.22	9.18	6.69	5.39	8.04	8.26	3.93	11.26	6.93	9.86	20.85	13.71	14.77	16.09	18.12	15.42	16.53	11.39	8.83	10.87	8.73
92.8	5	7.08	8.67	9.44	9.43	7.4	15.67	13.57	11.89	14.2	11.17	16.34	13.69	11.95	6.99	8.68	5.98	6.49	8.94	5.86	10.42	5.71	14.33	16.92	15.33	15.88	12.69	16.64	14.06	8.23	6.4	4.75	6.94	7.98	3.89	10.3	6.4	8.57	19.38	11.87	12.8	15.23	15.68	14.06	15.63	10.32	8.18	9.67	7.15
93	5	5.06	7.74	9.08	8.76	6.92	13.26	12.19	10.55	12.89	10.37	14.25	12.11	10.43	6.66	7.98	3.84	5.65	8.43	5.21	9.18	5.64	13.1	14.99	14.28	13.86	11.11	15.26	13.69	6.21	6.32	5.07	7.33	7.31	3.71	9.98	5.31	7.77	17.53	10.28	10.7	14.16	14.37	12.6	14.06	9.7	7.39	8.62	6.46
93.2	5	4.16	7.3	9.19	8.49	6.32	11.07	10.73	9.18	11.36	9	12.28	10.04	9.26	5.17	6.82	2.65	4.93	7.18	4.97	8.13	5.86	11.98	12.71	13.33	12.72	9.9	13.41	13.16	5.57	6.14	6.21	6.96	6.51	2.94	9.08	4.34	7.17	15.26	9.03	10.22	13.2	12.36	10.56	11.87	8.86	5.81	8.29	4.85
93.4	5	3.6	7.66	8.27	7.06	5.68	8.8	9.81	6.72	10.12	8.03	11.13	9.31	8.17	4.6	5.12	2.31	3.71	4.8	4.73	7.23	5.09	10.36	11.72	12.13	10.87	8.65	11.58	12.21	4.11	4.67	7.1	5.68	5.57	1.84	9.6	3.58	6.01	13.96	7.21	8.47	11.8	11.7	8.29	11.05	7.93	5.64	6.72	3.8
93.6	5	3.11	6.85	7.79	6.32	4.16	7.84	8.69	5.43	8.35	8.22	10	8.6	6.46	3.62	4.66	1.44	3.62	3.59	4.7	6.15	4.67	9.64	10.98	11.15	9.88	7.52	10.93	10.39	4.07	4.6	6.36	5.35	4.39	1.74	9.84	3.18	5.27	12.78	6.51	8.02	11.17	10.92	6.98	10.03	6.72	4.88	5.27	3.48
93.8	5	2.97	6.69	7.56	6.21	3.31	6.47	7.22	4.45	6.98	7.57	9.21	8.09	5.37	3.33	4.4	0.23	2.46	1.99	3.67	5.49	3.75	8.34	9.19	9.79	9.73	5.88	9.98	7.43	2.8	3.95	5.27	4	3.22	0.84	8.92	3.46	3.75	11.2	5.59	6.4	9.02	10.17	5.35	9.02	5.44	4.18	4.42	3.15
94	5	2.38	5.67	6.38	5.37	2.27	5.51	5.58	3.19	5.57	5.62	9.04	6.63	4.83	2.93	4.18	0.36	2	0.51	3.58	4.6	3.33	6.44	8.09	8.66	8.6	4.89	9.74	5.31	3.21	2.93	4.17	3.12	2.79	0.03	8.54	3.2	3.13	9	5.22	4.92	7.63	8.64	4.48	7.75	4.56	4.44	4.23	3.97
94.2	5	1.45	4.5	4.88	4.46	1.71	4.57	4.27	2.62	4.22	4.34	7.74	5.67	4.13	2.76	3.71	0.47	1.05	0.31	3.18	4.09	2.73	5.97	6.64	7.84	7.15	3.81	9.11	3.42	2.81	2.24	3.11	0.86	1.35	0	7.83	2.4	2.8	7.07	5.15	3.86	5.38	6.09	3.69	6.29	3.66	3.05	4.49	3.61
94.4	5	0.98	3.53	3.69	3.54	1.17	3.51	3.05	1.84	3.02	3.25	6.3	4.39	3.17	2.23	3.05	0.39	0.51	0	2.64	3.17	2.03	4.64	5.05	6.31	5.61	2.69	7.49	2.04	2.17	1.51	2.21	0.24	0.65	0.06	6.56	1.85	2.05	5.21	4.3	2.77	3.83	4.51	2.75	4.77	2.68	2.31	3.72	3.05
94.6	5	0.58	2.47	2.49	2.49	0.71	2.4	1.94	1.15	1.91	2.16	4.53	3.03	2.16	1.59	2.21	0.29	0.16	0.03	1.93	2.19	1.34	3.19	3.41	4.49	3.9	1.68	5.44	1.01	1.5	0.89	1.38	0	0.2	0.45	4.83	1.27	1.33	3.41	3.16	1.76	2.42	2.97	1.82	3.21	1.75	1.55	2.71	2.27
94.8	5	0.26	1.29	1.26	1.31	0.32	1.23	0.92	0.53	0.91	1.08	2.43	1.56	1.11	0.85	1.19	0.16	0	0.41	1.05	1.13	0.67	1.65	1.73	2.38	2.03	0.78	2.94	0.33	0.77	0.38	0.65	0.14	0	1.15	2.64	0.65	0.65	1.67	1.72	0.84	1.14	1.46	0.9	1.62	0.85	0.78	1.48	1.25
95	5	0	0	0	0	0	0	0	0	0	0	0	0	0	0	0	0	0.04	1.13	0	0	0	0	0	0	0	0	0	0	0	0	0	0.65	0.04	2.17	0	0	0	0	0	0	0	0	0	0	0	0	0	0
[truncated: 48 more columns]

## Sheet: M4 Cq Results
Data step:	5			Show channel:	Thresholds:
Sample Group:	Default		Ch 1	No
Method:	Threshold		Ch 2	No
Smoothing:	ON		Ch 3	No
Smoothing window:	5		Ch 4	No
Baseline:	Trend		Ch 5	Yes	232,08
Baseline range start:	3
Baseline range end:	7
Well	Fluorophore	Sample Type	Sample Name	Target	Cq	Quantity	Omitted	Description
A01-Ch5	SYBR	Empty			Non Numérique	0
A02-Ch5	SYBR	Empty			Non Numérique	0
A03-Ch5	SYBR	Empty			Non Numérique	0
A04-Ch5	SYBR	Empty			Non Numérique	0
A05-Ch5	SYBR	Empty			Non Numérique	0
A06-Ch5	SYBR	Unknown	d1-mtl	Mcytb	23,53	Non Numérique
A07-Ch5	SYBR	Unknown	d5-mtl	Mcytb	20,09	Non Numérique
A08-Ch5	SYBR	Unknown	d10-mtl	Mcytb	20,65	Non Numérique
A09-Ch5	SYBR	Unknown	d1-gill	Mcytb	30,98	Non Numérique
A10-Ch5	SYBR	Unknown	d5-gill	Mcytb	31,87	Non Numérique
A11-Ch5	SYBR	Unknown	d10-gill	Mcytb	34,31	Non Numérique
A12-Ch5	SYBR	NTC	H2O+primer1		Non Numérique	0
A13-Ch5	SYBR	Negative Control	only-H2O		Non Numérique	0
A14-Ch5	SYBR	Empty			Non Numérique	0
A15-Ch5	SYBR	Empty			Non Numérique	0
A16-Ch5	SYBR	Empty			Non Numérique	0
B01-Ch5	SYBR	Empty			Non Numérique	0
B02-Ch5	SYBR	Empty			Non Numérique	0
B03-Ch5	SYBR	Empty			Non Numérique	0
B04-Ch5	SYBR	Empty			Non Numérique	0
B05-Ch5	SYBR	Empty			Non Numérique	0
B06-Ch5	SYBR	Unknown	d1-mtl	Mcytb	21,06	Non Numérique
B07-Ch5	SYBR	Unknown	d5-mtl	Mcytb	Non Numérique	Non Numérique
B08-Ch5	SYBR	Unknown	d10-mtl	Mcytb	19,4	Non Numérique
B09-Ch5	SYBR	Unknown	d1-gill	Mcytb	30,78	Non Numérique
B10-Ch5	SYBR	Unknown	d5-gill	Mcytb	33,41	Non Numérique
B11-Ch5	SYBR	Unknown	d10-gill	Mcytb	33,56	Non Numérique
B12-Ch5	SYBR	NTC	H2O+primer1		Non Numérique	0
B13-Ch5	SYBR	Negative Control	only-H2O		Non Numérique	0
B14-Ch5	SYBR	Empty			Non Numérique	0
B15-Ch5	SYBR	Empty			Non Numérique	0
B16-Ch5	SYBR	Empty			Non Numérique	0
C01-Ch5	SYBR	Empty			Non Numérique	0
C02-Ch5	SYBR	Empty			Non Numérique	0
C03-Ch5	SYBR	Empty			Non Numérique	0
C04-Ch5	SYBR	Empty			Non Numérique	0
C05-Ch5	SYBR	Empty			Non Numérique	0
C06-Ch5	SYBR	Unknown	d1-mtl	Mcytb	20,48	Non Numérique
C07-Ch5	SYBR	Unknown	d5-mtl	Mcytb	20,6	Non Numérique
C08-Ch5	SYBR	Unknown	d10-mtl	Mcytb	19,3	Non Numérique
C09-Ch5	SYBR	Unknown	d1-gill	Mcytb	30,29	Non Numérique
C10-Ch5	SYBR	Unknown	d5-gill	Mcytb	29,65	Non Numérique
C11-Ch5	SYBR	Unknown	d10-gill	Mcytb	33,78	Non Numérique
C12-Ch5	SYBR	NTC	H2O+primer1		Non Numérique	0
C13-Ch5	SYBR	Negative Control	only-H2O		Non Numérique	0
C14-Ch5	SYBR	Empty			Non Numérique	0
C15-Ch5	SYBR	Empty			Non Numérique	0
C16-Ch5	SYBR	Empty			Non Numérique	0
D01-Ch5	SYBR	Empty			Non Numérique	0
D02-Ch5	SYBR	Empty			Non Numérique	0
D03-Ch5	SYBR	Empty			Non Numérique	0
D04-Ch5	SYBR	Empty			Non Numérique	0
D05-Ch5	SYBR	Empty			Non Numérique	0
D06-Ch5	SYBR	Reference Gene	d1-mtl	28SrRNA	15	0
D07-Ch5	SYBR	Reference Gene	d5-mtl	28SrRNA	13,56	0
D08-Ch5	SYBR	Reference Gene	d10-mtl	28SrRNA	13,39	0
D09-Ch5	SYBR	Reference Gene	d1-gill	28SrRNA	18,21	0
D10-Ch5	SYBR	Reference Gene	d5-gill	28SrRNA	15,65	0
D11-Ch5	SYBR	Reference Gene	d10-gill	28SrRNA	18,29	0
D12-Ch5	SYBR	NTC	H2O+primer2		Non Numérique	0
D13-Ch5	SYBR	Negative Control	only-H2O		Non Numérique	0
D14-Ch5	SYBR	Empty			Non Numérique	0
D15-Ch5	SYBR	Empty			Non Numérique	0
D16-Ch5	SYBR	Empty			Non Numérique	0
E01-Ch5	SYBR	Empty			Non Numérique	0
E02-Ch5	SYBR	Empty			Non Numérique	0
E03-Ch5	SYBR	Empty			Non Numérique	0
E04-Ch5	SYBR	Empty			Non Numérique	0
E05-Ch5	SYBR	Empty			Non Numérique	0
E06-Ch5	SYBR	Reference Gene	d1-mtl	28SrRNA	14,5	0
E07-Ch5	SYBR	Reference Gene	d5-mtl	28SrRNA	13,65	0
E08-Ch5	SYBR	Reference Gene	d10-mtl	28SrRNA	13,54	0
E09-Ch5	SYBR	Reference Gene	d1-gill	28SrRNA	17,97	0
E10-Ch5	SYBR	Reference Gene	d5-gill	28SrRNA	15,62	0
E11-Ch5	SYBR	Reference Gene	d10-gill	28SrRNA	18,17	0
E12-Ch5	SYBR	NTC	H2O+primer2		28,45	0
E13-Ch5	SYBR	Negative Control	only-H2O		Non Numérique	0
E14-Ch5	SYBR	Empty			Non Numérique	0
E15-Ch5	SYBR	Empty			Non Numérique	0
E16-Ch5	SYBR	Empty			Non Numérique	0
F01-Ch5	SYBR	Empty			Non Numérique	0
F02-Ch5	SYBR	Empty			Non Numérique	0
F03-Ch5	SYBR	Empty			Non Numérique	0
F04-Ch5	SYBR	Empty			Non Numérique	0
F05-Ch5	SYBR	Empty			Non Numérique	0
F06-Ch5	SYBR	Reference Gene	d1-mtl	28SrRNA	15,07	0
F07-Ch5	SYBR	Reference Gene	d5-mtl	28SrRNA	13,76	0
F08-Ch5	SYBR	Reference Gene	d10-mtl	28SrRNA	13,5	0
F09-Ch5	SYBR	Reference Gene	d1-gill	28SrRNA	18,32	0
F10-Ch5	SYBR	Reference Gene	d5-gill	28SrRNA	16,01	0
F11-Ch5	SYBR	Reference Gene	d10-gill	28SrRNA	18,68	0
F12-Ch5	SYBR	NTC	H2O+primer2		Non Numérique	0
F13-Ch5	SYBR	Negative Control	only-H2O		Non Numérique	0
F14-Ch5	SYBR	Empty			Non Numérique	0
F15-Ch5	SYBR	Empty			Non Numérique	0
F16-Ch5	SYBR	Empty			Non Numérique	0

## Sheet: M4 Melt Curve Data
Sample Group:	Default		Show channel:
Smoothing:	ON		Ch 1	No
Smoothing window:	9		Ch 2	No
Low limit	63,5		Ch 3	No
High limit	91,5		Ch 4	No
Max # of peaks:	1		Ch 5	Yes
Peak threshold:	10
Temp	Channel	A1	A2	A3	A4	A5	A6	A7	A8	A9	A10	A11	A12	A13	A14	A15	A16	B1	B2	B3	B4	B5	B6	B7	B8	B9	B10	B11	B12	B13	B14	B15	B16	C1	C2	C3	C4	C5	C6	C7	C8	C9	C10	C11	C12	C13	C14	C15	C16
60	5	114,94	114,82	114,68	119,03	146,48	1369,05	2592,52	2414,79	2338,05	1582,57	1849,58	327,47	119,22	111,81	111,55	112,73	98,79	103,64	111,74	114,34	140,71	1984,05	581,02	4854,08	2428,42	1338,3	2634,15	403,31	115,11	118,45	103,78	106,42	102,71	117,31	124,06	141,01	179,16	2840,84	2560,16	4945,02	3999,63	4431,74	2829,27	372,33	141,63	132,41	132,41	121,06
60,2	5	113,11	114,02	113,16	117,61	145,24	1362,47	2586,08	2407,22	2341,54	1580,34	1853,61	325,18	118,48	111,94	109,86	112,35	98,28	102,44	110,55	114,5	140,66	1976,37	577,35	4841,15	2430,66	1337	2641,01	402,86	114,8	117,04	103,7	104,81	102,32	116,55	122,06	139,95	177,41	2843,94	2552,89	4925,94	4004,44	4433,3	2830,44	368,94	141,6	131,56	131,51	121,04
60,4	5	111,46	113,19	111,74	116,33	143,96	1354,93	2576,96	2397,17	2342,29	1576,86	1854,75	322,35	117,8	111,71	108,26	111,75	97,72	101,43	109,37	114,37	140,35	1967,05	572,82	4824,72	2430,66	1333,97	2644,45	401,68	114,4	115,78	103,43	103,42	101,84	115,83	120,32	138,88	175,64	2841,81	2543,13	4905,94	4004,69	4430,94	2829,12	365,13	141,58	130,68	130,39	120,64
60,6	5	109,99	112,34	110,41	115,18	142,64	1346,41	2565,16	2384,63	2340,29	1572,11	1852,99	318,99	117,18	111,11	106,76	110,92	97,12	100,6	108,2	113,96	139,77	1956,1	567,41	4804,79	2428,42	1329,22	2644,47	399,76	113,94	114,65	102,99	102,25	101,25	115,15	118,84	137,81	173,85	2834,45	2530,91	4885	4000,41	4424,65	2825,33	360,88	141,57	129,76	129,05	119,86
60,8	5	108,69	111,47	109,18	114,17	141,28	1336,93	2550,67	2369,6	2335,53	1566,09	1848,32	315,1	116,64	110,16	105,34	109,86	96,48	99,94	107,05	113,25	138,93	1943,52	561,15	4781,35	2423,93	1322,75	2641,08	397,11	113,39	113,66	102,36	101,31	100,56	114,52	117,63	136,75	172,03	2821,85	2516,2	4863,13	3991,57	4414,44	2819,06	356,19	141,56	128,8	127,5	118,69
61	5	108,18	110,71	108,23	114,04	140,08	1327,09	2532,79	2348,91	2326,22	1556,08	1835,23	309,76	115,56	109,04	103,99	108,36	96,09	99,48	105,65	111,55	137,05	1925,34	553,69	4751,36	2416,6	1313,21	2631,01	392,97	112,14	113,23	100,64	100,41	99,6	114,06	116,72	135,28	169,51	2799,52	2498,65	4834,06	3973,49	4394,38	2808,59	350,08	142,2	127,93	125,8	116,56
61,2	5	106,27	109,22	107,06	112,43	138,45	1314,15	2511,34	2328,41	2312,61	1548,79	1826,84	305,6	115,55	107,01	102,79	106,35	95,4	99,9	104,77	110,39	136,12	1907,23	545,21	4716,61	2406,62	1301,64	2622,14	388,41	112,13	111,86	100,88	99,44	99,12	113,68	116,91	134,97	168,12	2776,25	2477,88	4806,77	3955,61	4376,06	2795,7	344,26	141,47	126,17	123,65	114,59
61,4	5	105,94	108,32	105,88	111,13	136,69	1301,03	2490,19	2308,06	2301,27	1541,46	1818,74	300,18	116,16	104,69	101,3	104,34	94,65	99,41	103,83	109,58	134,71	1894,38	536,41	4686,98	2395,18	1293,84	2610,69	384,31	112,37	111,53	99,95	100,1	98,41	112,86	116,01	133,59	166,65	2752,58	2455,93	4779,82	3936,62	4354,6	2785,03	338,9	140,44	124,34	121,86	112,79
61,6	5	104,78	106,78	105,79	109,55	135,51	1287,89	2467,95	2294,29	2289,99	1535,87	1810,43	295,91	115,45	104,16	100,6	103,69	93,3	98,09	103,49	108,29	133,12	1883,58	528,2	4656,02	2381,68	1287,21	2597,57	380,55	111,82	110,38	98,22	99,43	96,63	112,34	114,32	131,63	165,25	2729,88	2434,73	4756,16	3921,19	4336,86	2772,76	334,78	140	122,95	119,26	112,44
61,8	5	104,3	106,07	106,17	109,49	134,87	1275,98	2447,32	2275,62	2281,62	1527,97	1799,43	291,57	114,9	103,02	99,36	101,98	91,5	96,81	102,55	107,24	131,61	1869,73	519,67	4618,85	2369,35	1278,58	2584,17	377,64	110,93	109,49	97,01	98,46	95,18	110,76	112,69	130,3	163,58	2710,44	2412,25	4725,57	3899,63	4315,92	2760,61	330,8	138,86	121,92	117,44	112,49
62	5	103,56	105,25	105,02	108,58	133,43	1263,43	2427,96	2254,72	2269,89	1520,97	1788,85	288,21	114,94	102,46	97,9	101,38	90,44	96,09	100,96	106,39	129,97	1853,39	511,31	4585,46	2358,48	1270,75	2574,32	374,05	110,14	108,68	96,25	98,1	94,14	109,19	112,03	128,97	162,67	2688,26	2392,48	4680,26	3880,93	4291,87	2745,63	327,32	137,51	120,63	116,91	112,04
62,2	5	102,63	104,3	105,65	107,81	133,37	1249,97	2406,6	2235,66	2256,85	1512,44	1779,17	284,16	115,68	102,83	97,38	100,54	89,16	95,57	99,61	105,79	129,35	1837,32	503,25	4550,59	2339,44	1262,56	2562,39	369,86	109,77	107,79	95,83	96,09	93,28	108,13	111,93	127,11	160,89	2668,47	2372,18	4648,32	3860,94	4269,84	2729,61	322,99	136,09	120,36	117,18	110,77
62,4	5	100,49	103,58	104,48	106,74	133,05	1237,36	2386,55	2216,8	2244,74	1505,12	1767,96	280,46	113,94	102,88	97,05	98,15	88,28	94,63	98,6	104,05	128,96	1819,8	496,01	4513,61	2324,03	1254,66	2552,72	365,29	109,29	106,36	94,78	95,23	92,57	106,72	111,04	125,92	160,3	2646,95	2356,21	4609,89	3840,95	4247,89	2714,13	319,32	134,83	119,56	115,57	110,52
62,6	5	99,16	104,11	103,87	106,37	132,39	1225,69	2364,72	2195,78	2233,64	1492,32	1753,16	276,42	113,32	101,45	97,05	98,03	88,03	93,8	97,96	103,01	128,68	1801,54	488,89	4481,58	2311,71	1243,36	2539,1	361,53	108,73	104,77	93,96	94,53	92,25	105,2	110,53	124,4	159,11	2624,2	2336,54	4576,65	3819,69	4227,31	2699,49	315,29	134,44	119,01	114,6	109,22
62,8	5	97,01	103,05	102,94	104,98	131,78	1212,05	2342,24	2174,93	2222,18	1482,52	1743,1	273,29	113,27	100,28	97,06	96,51	87,48	93,39	98,08	101,91	128,57	1782	481,67	4443,65	2297,83	1232,2	2525,08	357,38	108,64	103,06	93,7	93,12	91,56	103,9	110,21	124,1	158,38	2600,66	2313,63	4539,4	3799,95	4202	2681,99	310,8	134,2	118,15	114,07	107,63
63	5	96,47	101,75	101,85	103,79	130,55	1199,35	2321,74	2156,94	2212,62	1471,57	1732,17	269,5	112,28	98,25	95,93	94,91	87	92,65	98,73	101,3	126,79	1766,24	474,94	4412,13	2282,79	1223,53	2510,98	353,95	108,9	102,82	92,5	93,56	90,39	102,93	109,23	122,66	156,78	2576,54	2291,88	4497,17	3775,73	4175,14	2667,56	307,12	133,89	116,68	113,22	106,7
63,2	5	94,97	100,74	101,18	102,51	129,07	1185,9	2298,88	2138,34	2200,63	1460,24	1719,47	266,23	110,88	97,2	95,38	95,48	86,37	92,11	98,86	100,76	124,84	1748,03	468,58	4378,68	2268,36	1213,73	2496,45	350,61	108,19	101,72	91,03	92,1	88,8	102,05	108,2	120,36	155	2550,59	2270,78	4458,54	3753,88	4149,12	2649,86	302,82	133,67	115,34	112,09	105,81
63,4	5	95,15	99,5	99,99	102,29	127,61	1171,47	2279,63	2115,85	2189,51	1448,39	1706,54	263,23	110,16	96,51	94,52	94,17	86,21	91,02	98,88	100,9	123,11	1730,25	462,18	4344,31	2257,68	1202,39	2480,77	346,3	107,65	101,5	90,56	92,09	87,52	102,77	107,6	119,33	152,96	2529,04	2250,22	4425,28	3725,48	4125,3	2630,74	299,6	134,08	113,99	112,12	105,55
63,6	5	95,74	98,79	98,74	101,37	126,69	1157,57	2258,46	2093,81	2176,87	1438,73	1694,24	259,17	110,12	95,36	93,66	94,98	87,03	90,23	97,62	100,79	121,84	1711,92	455,7	4312,1	2243,18	1192,22	2464,65	342,36	107,55	101,36	89,65	91,11	87,1	101,79	106,83	118,2	151,45	2509,17	2230,96	4390,46	3703,78	4102,01	2611,03	296,27	133,91	111,87	111,66	104,55
63,8	5	94,36	98,41	98,29	101,29	125,98	1143,04	2233,83	2073,28	2161,39	1430,63	1680,65	255,64	109,51	96,62	92,75	94,42	86,81	90,33	95,9	100,71	121,11	1694,32	450,57	4278,2	2224,82	1182,7	2451,07	338,13	107,03	100,51	90,14	90,32	86,11	102,32	106,76	117,75	150,82	2489,55	2211,67	4361,93	3677,61	4076,64	2593,89	293,29	132,94	110,75	111,18	104
64	5	92,6	97,58	96,94	100,08	125,05	1129,83	2212,97	2052,68	2145,48	1421,55	1668,78	251,48	109,13	96,89	92,06	94,26	86,18	89,75	94,51	99,3	120,06	1678	445,68	4244,15	2209,45	1173	2437,48	334,37	106,47	100,18	90,33	89,3	85,73	101,8	105,6	117,08	151,18	2470,75	2190,4	4322,13	3654,03	4049,45	2577,36	289,68	132,44	109,26	109,89	104,18
64,2	5	92,25	97,24	95,83	99,75	124,1	1116,6	2190,05	2030,87	2126,95	1408,68	1651,7	247,81	108,61	95,67	91,13	94,25	85,5	89,01	93,36	98,18	119,09	1661,52	439,18	4208,9	2194,72	1160,76	2419,71	330,35	106,4	98,43	90,17	88,1	86,26	100,77	104,19	115,94	150,45	2455,39	2167,37	4285,37	3629,16	4022,8	2559,83	285,87	131,15	107,81	108,74	103,33
64,4	5	91,87	95,71	94,6	99,46	122,65	1102,05	2168,64	2009,7	2110,78	1397,96	1636,27	244,11	109,14	95,07	90,18	93,16	83,7	88,11	92,68	97,16	117,27	1645,01	432,21	4172,24	2176,09	1147,97	2401,48	326,39	106,03	97,64	89,28	86,59	86,08	99,29	102,11	116,11	150,24	2436,36	2147,5	4252,74	3605,45	3994,32	2536,83	281,91	129,97	107,93	107,45	102,03
64,6	5	90,35	95,15	94,3	98,13	121,95	1088,94	2149,22	1988,95	2099,66	1386,01	1622,63	241,81	108,67	94,05	88,64	92,02	81,7	87,83	92,2	95,75	116,04	1629,73	425,95	4137,7	2158,17	1136,79	2383,92	324,21	106,17	96,95	88,02	86,57	85,49	98,3	100,98	114,32	149,32	2411,05	2127,48	4212,94	3578,71	3965,23	2515,9	278,7	128,41	107,15	106,22	101,67
64,8	5	89,4	94,7	93,85	96,99	120,26	1075,82	2128,08	1969,63	2085,36	1374,18	1607,97	239,71	108,27	94,29	88,73	92	80,49	86,89	91,09	94,79	115,12	1611,55	420,48	4102,73	2140,14	1124,62	2365,73	320,66	104,81	95,31	86,15	86,11	85,21	97,18	100,15	112,94	147,48	2384,86	2108,86	4174,58	3548,81	3935,78	2495,08	274,8	127,88	106,87	105,5	99,8
65	5	88,69	94,61	93,1	96,43	119,62	1062,6	2107,93	1952,19	2070,51	1361,84	1593,82	237,31	107,05	93,63	88,45	89,99	79,82	86,19	90,64	94,45	113,74	1594,8	415,6	4069,61	2123,93	1113,48	2345,8	317,42	104,39	94,16	85,05	86,51	84,72	95,89	99,37	112,19	145,51	2362,19	2090,46	4145,27	3519,52	3906,89	2475,13	272,06	127,99	106,52	105,59	98,25
65,2	5	89,32	94,2	92,96	94,76	119,55	1050,3	2084,15	1936,71	2057,18	1350,85	1579,5	233,91	106,52	91,89	86,65	90,54	79,84	85,2	90,08	93,72	113,62	1577,2	410,03	4034,89	2106,23	1103,5	2324,47	314,24	103,83	94,02	83,57	85,19	85,54	93,42	98,91	112,08	143,79	2338,54	2070,33	4109,98	3495,1	3882,69	2456,08	269,25	127,53	105,71	105,26	97,02
65,4	5	88,32	94,27	91,97	93,96	117,55	1037,54	2061,32	1918,88	2044,5	1341,25	1564,12	231,74	105,4	92,14	86,62	89,6	79,71	84,36	89,42	93,52	113,74	1560,67	405,55	4000,91	2086,91	1092,79	2302,02	311,12	102,81	94,03	83,22	84,64	84,4	93,17	98,13	112,31	142,26	2316,02	2048,69	4076,02	3464,58	3853,72	2437,42	266,37	127,16	104,7	105,15	96,6
65,6	5	87,71	93,28	91,38	92,53	117,12	1025,66	2041,51	1898,33	2031,35	1328,69	1548,97	228	104,98	90,9	86,14	89,08	78,96	83,37	88,67	92,49	113,56	1544,53	401,1	3964,35	2070,28	1082,54	2280,04	308,68	101,51	93,98	83,42	83,73	83,06	92,14	97,56	111,66	140,59	2293,51	2022,89	4036,07	3438,25	3824,08	2417,15	263,45	126,34	104,55	105,28	96,03
65,8	5	88,18	92,19	90,11	92,61	115,27	1013,71	2018,92	1874,96	2013,57	1315,21	1531,08	225,07	104,34	89,62	84,76	87,41	78,56	82,54	87,44	91,32	112,28	1527,68	395,21	3926,93	2052,19	1070,28	2258,9	304,95	100,77	93,15	83,59	82,51	82,61	91,61	96,24	111,47	138,9	2274,55	1998,67	3999,18	3408,3	3795,33	2395,69	260,75	125,4	103,24	104,24	95,73
66	5	87,43	91,15	88,09	92,44	113,84	1000,92	1998,79	1851,95	1996,46	1302,51	1513,58	221,9	105,09	88,66	84	86,41	77,81	81,89	87	89,83	111,22	1511,39	389,61	3890,01	2034,39	1059,03	2241,1	301,43	100,39	92,07	83,5	81,57	80,65	91,73	94,73	110,89	138,68	2252,99	1979,33	3968,86	3382,05	3768,84	2371,29	258,1	124,16	102,26	101,81	95,02
66,2	5	85,17	90,68	87,68	92,14	113,26	989,29	1978,49	1827,38	1983,13	1290,42	1498,91	219,6	105,24	88,16	83,58	84,1	76,71	81,28	85,94	88,18	110,2	1495,55	385,31	3852,02	2016,62	1049,16	2223,38	298,8	100,04	90,9	83,13	81,18	80,5	92,3	94,71	109,22	137,5	2227,15	1959,78	3932,17	3356,92	3739,13	2347,55	255,25	123,68	101,23	99,8	95,05
66,4	5	83,89	89,95	87	92,18	112,28	978,01	1956,71	1806,03	1962,09	1279,03	1484,81	216,08	104,4	87,44	84,16	82,82	75,66	80,19	85,35	87,49	109,59	1478,99	381,34	3817,07	2000,6	1037,22	2206,7	294,72	99,18	89,45	82,37	80,91	79,42	92,23	94,41	107,2	136,25	2206,76	1938,82	3897,14	3326,19	3705,88	2324,13	251,77	123,99	99,78	97,13	93,98
66,6	5	82,94	89,54	85,75	91,57	112,86	968,21	1936,16	1788,13	1944,28	1268,33	1471,39	212,71	103,22	86,53	83,11	81,42	74,24	79,7	84,9	87,35	107,86	1464,21	377,02	3781,42	1985,08	1026,9	2191,89	292,02	99,11	88,72	81,51	80,91	78,26	91,3	93,6	105,66	134,98	2186,18	1918,62	3864,1	3300,25	3673,53	2297,14	248,48	123,57	99,73	96,21	92,49
66,8	5	83,37	88,55	85,47	89,85	111,88	958,35	1916	1772,86	1925,64	1257,84	1457,41	209,9	102,8	86,03	80,94	81,99	73,5	78,96	83,65	87,02	107,5	1448,59	371,86	3745,56	1970,7	1016,9	2175,08	289,14	99,34	87,61	80,44	79,48	78,52	89,83	92,96	104,97	132,65	2165,15	1900,45	3822,8	3275,78	3645,47	2271,28	245,44	122,85	99,1	95,98	91,89
67	5	83,11	88,09	85,2	88,3	109,95	947,91	1899,39	1755,67	1910,01	1247,02	1442,2	207,71	101,01	85,98	80,96	81,92	73,37	78,8	82,83	87,31	106,83	1432,7	365,73	3708,11	1953,59	1006,06	2153,14	286,5	99,15	87,25	78,33	78,94	77,27	89,06	92,72	103,64	130,5	2143,54	1879,67	3784,01	3250,98	3616,39	2246,95	241,89	122,38	98,21	96,08	91,18
67,2	5	82,74	87,26	85,26	86,59	109,6	937,54	1878,51	1738,71	1894,04	1234,57	1423,83	205,96	99,68	84,99	80,42	82,47	73,03	79,15	81,93	86,12	106,04	1414,31	361,22	3669,55	1939,49	995,6	2130,71	283,19	98,7	86,92	77,47	78,41	77,34	87,7	92,58	102,42	129,1	2119,55	1854,69	3737,64	3225,07	3584,92	2224,06	239,71	121,02	98,07	96,19	91,12
67,4	5	82,25	85,92	84,56	85,66	107,54	925,75	1854,88	1717,39	1876,55	1220,65	1405,74	203,49	99,38	84,65	78,69	82,23	72,94	79,27	80,52	85,77	105,26	1396,11	355,45	3627,92	1919,74	983	2109,63	279,81	98,54	86,4	77,7	77,24	78,05	86,6	91	101,54	129,03	2093,83	1831,98	3693,44	3192,37	3551,72	2204,43	237,04	120,14	96,22	95,6	91,09
67,6	5	80,27	84,54	83,2	84,66	106,84	914,22	1830,87	1693,16	1861,23	1206,38	1390,49	201,64	98,43	83,84	77,32	81,92	72,03	79,1	80,26	84,83	105,07	1377,72	349,88	3579,61	1900,34	971,58	2087,43	275,91	98,17	85,86	76,79	77,41	76,95	86,43	89,58	101,71	128,75	2066,88	1809,33	3648,4	3162,55	3520,25	2184,41	234,45	118,91	95,85	94,73	90,75
67,8	5	78,88	82,48	82,42	84,04	105,73	901,93	1804,37	1666,22	1842,58	1192,1	1376,22	199,79	98,56	83,32	77,07	79,84	72,17	78,81	79,75	83,88	103,49	1360,05	345,77	3532,12	1879,6	960,51	2060,56	272,94	97,3	85,67	76,36	77,45	76,42	85,84	89	101,98	127,64	2038,95	1785,66	3602,72	3128,72	3485,02	2163,15	231,71	117,96	95	93,32	90,77
68	5	78,1	81,44	81,25	83,57	105,52	888,31	1776,85	1636,6	1820,65	1176,39	1361,32	197,34	98,2	82,1	77,93	78,22	71,1	77,95	79,34	83,1	102,1	1340,9	340,91	3483,11	1858,98	948,09	2035,49	269,01	96,05	84,62	75,9	76,92	74,48	84,45	87,95	101,28	127,08	2013,5	1760,14	3555,55	3092,93	3446,2	2139,44	229,01	117,3	93,1	92,18	89,41
68,2	5	77,73	80,2	80,54	83,64	105,31	871,83	1747,46	1607,27	1800,9	1160,49	1345,92	195,24	98,46	81,08	77,11	76,54	69,73	76,16	78,04	82,29	99,93	1321,21	336,48	3430,4	1833,31	935,47	2014,75	267,15	94,75	84,49	74,53	76,82	72,64	84,54	87,16	100,92	126,46	1981,5	1731,91	3505,09	3056,72	3407,59	2111,87	225,53	116,21	92,97	92,15	88,62
68,4	5	76,08	78,88	80,36	82,53	105,07	855,74	1715,24	1576,54	1780,05	1145,65	1328,85	194,1	98,77	80,44	76,44	76,36	69,27	74,83	76,2	81,41	98,99	1297,34	332,94	3382,68	1809,29	922,13	1991,03	266,22	94,11	83,45	74,05	75,36	71,67	83,17	86,35	100,52	123,49	1950,05	1702,37	3452,63	3022,55	3370,19	2084,54	223,33	115,38	92,5	91,39	87,74
68,6	5	75,15	79,44	80,82	81,59	104	838,72	1685,32	1546,66	1757,53	1129,85	1310,6	191,69	97,71	79,48	75,65	76,54	68,81	74,17	75,65	80,07	97,39	1270,17	328,09	3331,74	1781,98	909,65	1966,42	263,97	93,43	82,54	72,86	74,17	70,75	82,04	87,03	99,29	121,52	1915,41	1668,59	3403,89	2992,34	3329,38	2059,07	221,09	114,97	92,43	89,6	86,61
68,8	5	73,61	78,4	80,46	80,66	102,79	820,51	1652,2	1518,8	1736,03	1114,76	1290,49	190,09	97,58	78,62	74,69	77,13	68,9	74,08	75,44	78,48	97,34	1243,55	324	3282,88	1758,7	897,22	1941,37	261,24	93,51	82,2	72,95	72,29	71,88	81,9	86,82	97,7	121,06	1878,49	1632,41	3351,47	2959,09	3290,8	2033,97	219,25	113,89	92,21	87,69	86,39
69	5	72,13	77,62	80,2	80,45	101,84	804,2	1619,23	1489,45	1713,76	1099,54	1271,35	187,38	97,66	77,73	72,77	76,42	68,2	73,2	75,44	79,07	97,8	1217,62	318,97	3235,75	1733,94	883,61	1919,58	258,29	93,67	81,85	73,22	69,89	72,41	81,97	85,64	96,92	120,73	1842,79	1599,4	3303,77	2924,21	3252,22	2012,2	216,88	113,75	92,16	86,44	85,36
69,2	5	72,13	77,56	79,48	80,11	100,95	789,54	1587,62	1460,55	1694,03	1085,81	1254,9	184,61	96,3	77,31	70,88	75,9	67,14	72,26	75,07	78,99	97,31	1193,14	315,01	3186,5	1709,1	871,55	1894,75	255,36	93,07	81,4	72,36	69,99	71,98	81,82	84,81	95,84	119,2	1810,17	1570,42	3256,68	2893,65	3218,17	1985,49	214,34	112,85	92,18	86,26	84,82
69,4	5	72,78	76,28	78,58	79,3	99,76	774,89	1557,88	1433,36	1671,5	1070,23	1235,93	182,7	95,53	76,82	70,41	74,47	67,02	71,85	74,63	78,49	96,37	1171,78	310,99	3142,28	1686,6	859,42	1864,97	251,75	92,08	80,72	71,43	69,29	71,02	81,88	83,82	94,88	117,1	1777,16	1541,16	3211,77	2857,79	3180,93	1957,42	212,4	112,5	91,26	85,17	84,04
69,6	5	73,75	76,42	77,84	79,25	99,51	760,41	1531,43	1406,22	1647,29	1052,61	1216,45	179,83	95,31	76,38	70,62	72,7	65,76	71,28	74,35	78,84	95,47	1150,6	306,86	3095,17	1662,35	847	1840,2	247,58	91,17	78,58	71,4	68,67	69,68	80,03	83,49	94,57	117,24	1747,48	1516,09	3162,54	2819,9	3144,45	1928,7	210,7	111,88	90,28	85,42	82,48
69,8	5	73,42	75,92	76,53	79,58	98,82	744,97	1504,27	1380,45	1622,63	1036,66	1195,68	178,06	94,74	75,79	69,93	70,83	65,12	69,84	73,2	78,57	94,1	1130,51	303,45	3045,93	1637,02	833,28	1814,63	244,88	90,01	77,81	70,21	68,3	68,61	78,53	82,56	93,54	116,89	1715,04	1487,21	3112,81	2777,41	3104,47	1895,71	207,62	110,89	88,18	85,57	81,33
70	5	72,39	75,48	75,42	78,81	98,57	731,65	1475,99	1353,7	1601,08	1020,77	1171,94	177,23	94,97	75,35	69,14	70,64	64,69	69,66	72,95	77,33	92	1108,85	300,27	2999,12	1611,74	818,74	1784,94	241,7	89,19	77,03	69,65	67,88	67,45	76,42	80,94	92,67	114,55	1683,96	1463,12	3066,27	2735,95	3063,11	1861,13	205,54	110,05	87,05	85,09	80,01
70,2	5	71,81	75,51	75,54	77,93	97,02	717,33	1450,09	1328,77	1574,77	1002,93	1147,74	174,76	94,57	75,05	68,11	69,99	63,86	69,7	72,56	75,35	90,23	1087,13	296,03	2948,2	1584,43	802,46	1754,67	238,14	88,85	75,69	69,48	68,13	67,27	75,24	79,84	91,72	113,38	1651,69	1438,63	3017,24	2692,25	3015,02	1823,66	203,48	109,81	85,13	83,72	79,7
70,4	5	70,7	74,32	74,22	76,21	94,81	702,67	1422,67	1304,7	1551,27	985,14	1119,98	173,08	94,78	74,69	67,66	68,99	64,34	69,66	71,86	73,83	88,67	1065,94	290,7	2899,19	1556,85	784,84	1720,39	234,4	89,09	74,88	68,45	67,33	66,62	75,92	78,71	90,19	113,6	1622,12	1415,04	2968,88	2644,93	2970,62	1781,76	201,44	108,89	83,88	81,82	79,92
70,6	5	69,5	73,81	73,06	74,44	93,54	690,46	1394,64	1280,41	1525,03	966,77	1089,12	170,4	94,94	73,22	66,4	69,06	64,28	67,88	71,14	73,15	87,91	1045,11	285,78	2854,24	1527,55	766,18	1685,11	231,25	88,91	74,57	68,05	66,91	64,86	76,01	77,54	90,59	112,85	1595,98	1390,8	2921,47	2594,9	2919,51	1741,05	199,01	108,7	83,23	80,27	79,24
70,8	5	68,95	73,35	72,04	72,67	92,58	678,5	1365,81	1256	1501,19	948,19	1054,7	167,04	93,64	72,8	65,71	69,3	64,31	67,1	70,42	71,98	86,67	1024,86	282,48	2809,65	1497,47	745,42	1641,55	228,24	87,69	73,97	67,06	67,35	64,9	75,93	77,47	88,42	110,98	1568,29	1365,39	2876,6	2544,44	2869,43	1691,11	196,77	107,91	82,38	79,95	79,03
71	5	68,62	72,09	72,04	72,19	92,35	666,57	1339,3	1232,41	1477,89	927,36	1014,62	164,79	92,28	71,72	65,89	68,4	63,39	66,27	69,44	71,56	86,32	1005,2	278,44	2767,89	1465,73	723,4	1593,36	225,1	86,89	73,65	65,91	66,19	64,05	76,57	77,52	87,54	108,53	1538,65	1338,02	2828,71	2487,74	2812,37	1638,96	194,67	107,25	81,68	78,93	78,61
71,2	5	68,81	72,32	70,63	72,16	91,74	653,75	1311,91	1206,93	1450,01	906,44	970,09	161,7	91,2	70,7	66,65	67,87	62,77	65,39	68,7	71,31	87,02	985,5	274,76	2722,8	1429,64	701,51	1543,29	222,77	86,03	72,65	66,1	64,53	64,22	75,04	77,25	87,52	107,76	1510,77	1310,99	2778,81	2429,61	2758,94	1582,77	192,22	106,14	82,17	77,98	78,18
71,4	5	67,52	72,17	69,32	71,58	90,93	642,04	1284,79	1182,98	1422,02	884,83	920,32	160,73	89,94	70,54	65,68	67,03	62,98	64,29	67,98	70,77	86,83	966,38	271,24	2673,15	1389,18	678,19	1485,92	221,28	85,12	72,26	65,59	63,33	64,29	73,65	76,31	86,71	107,06	1480,53	1280,88	2728,43	2366,44	2702,72	1522,8	189,11	105,24	80,77	77	77,31
71,6	5	67,51	71,65	68,07	71,86	90,51	629,1	1258,02	1157,96	1394,08	862,82	863,5	159,66	89,17	69,63	64,79	67,46	61,83	63,78	66,73	69,84	85,68	946,38	267,29	2622,4	1345,88	654,27	1424,3	218,99	84,77	72,3	65,42	63,13	64,18	72,83	74,18	85,18	105,2	1452,01	1254,98	2677,72	2303,5	2642,85	1463,23	186,18	103,66	80,69	77,24	76,11
71,8	5	66,73	70,7	68,06	71,62	90,08	615,32	1231,36	1131,57	1360,44	839,97	805,21	158,45	88,76	69,17	63,78	65,94	60,86	64,03	66,27	68,9	84,74	924,67	263,14	2563,53	1300,76	629,49	1361,56	216,12	84,04	72,1	65,16	62,78	64,22	72,8	73,21	84,23	104,14	1420,81	1228,57	2622,75	2236,98	2579,58	1402,22	183,89	103,31	78,76	77,51	75,53
72	5	67,21	70,2	67,68	69,96	88,06	600,98	1200,79	1102,2	1325,86	815,69	747,46	157,08	88,89	68,42	63,01	64,49	59,68	64,54	65,27	68,33	83,08	901,98	258,4	2506,33	1254,08	605,96	1295,25	212,24	84	70,74	64,19	62,6	63,06	72,79	72,8	83,02	103,83	1390,5	1199,45	2563,17	2169,72	2511,54	1342,85	181,93	102,21	77,53	77,42	74,48
72,2	5	66,39	69,51	67,51	68,42	86,59	585,84	1169,47	1071,26	1289,7	789,69	692,75	155,4	88,41	67,65	62,62	64,3	58,87	63,14	64,77	67,54	82,63	878,39	253,24	2440,84	1208,43	585,01	1228,45	208,97	83,73	70,06	64,19	63,34	60,9	71,56	72,22	83,58	102,27	1356,15	1166,6	2491,55	2097,87	2432,27	1287,67	179,21	101	76,93	76,77	72,87
72,4	5	65,69	69,07	67,18	67,5	85,79	569,25	1135,6	1038,3	1252,59	764	645,22	153,71	87,79	67,24	61,6	62,98	57,66	63,28	64,51	67,06	80,74	852,58	248,26	2364,35	1165,47	563,71	1161,37	205,26	83,21	68,72	62,51	64,14	60,83	71,13	73,38	82,09	100,57	1317,33	1126,89	2410,01	2023,39	2344,37	1234,24	176,95	100,61	76,71	76,13	72,34
72,6	5	64,9	68,18	67,45	67,97	84,81	551,67	1098,47	1001,55	1211,98	735,26	605,52	152,13	87,09	66,44	60,85	62,5	56,03	63,05	64,26	66,78	79,51	824,97	242,63	2271,64	1120,6	543,2	1094,91	201,84	83,08	67,62	60,58	63,01	59,97	71,28	73,91	81,26	98,97	1269,87	1081,75	2309,27	1940,12	2241,35	1179,99	174,14	99,69	76,66	76,14	71,29
72,8	5	64,51	68,52	65,45	67,89	83,26	530,97	1053,87	956,61	1162,19	703,05	572,38	149,68	86,03	64,59	60,56	62,17	56,06	62,08	63,86	65,38	79,13	794,11	237,53	2152,94	1071,43	521,59	1023,69	199	82,04	66,62	59,43	61,01	60,04	69,66	72,79	80,78	96,72	1216,01	1026,83	2184,24	1847,48	2123,56	1123,54	171,29	98,83	76,24	74,95	71,23
73	5	63,5	68,64	64,32	66,89	81,94	507,14	998,07	897,99	1101,58	661,05	542,65	147,6	85,7	64,11	59,47	61,72	55,97	61,43	62,95	64,92	77,72	755,4	231,5	2003,04	1012,75	494,81	942,9	196,3	81,13	65,88	58,09	60,58	59,16	68,92	71,3	80,45	95,18	1151	954,36	2025,31	1732,34	1979,46	1058,94	168,03	97,92	75,59	73,14	70,07
73,2	5	63,71	67,5	62,24	66,73	81,04	476,09	926,4	819,8	1022,9	608,77	510,39	144,94	84,59	62,91	59,52	61,67	55,86	60,24	61,56	64,11	76,37	706,68	225,09	1810,7	938,65	460,87	851,22	192,46	79,97	65,79	58,28	60,11	59,3	68,75	68,72	78,29	92,95	1073,4	863,75	1825,46	1589,81	1796,5	983,39	165,11	97,1	74,25	72,84	69,09
73,4	5	62,73	66,52	62,41	65,61	80,78	437,8	834,14	720,59	921,75	542,44	473,46	143,26	84,18	62,07	59,16	60,71	56,86	59,77	62,85	64,19	74,91	644,79	219,19	1574,02	843,79	419,5	750,09	188,5	78,27	65,57	57,08	58,82	59,39	68,54	67,85	76,93	91,9	978,02	754,18	1584,1	1415,59	1576,4	893,51	163,22	96,54	73,04	72,15	68,94
73,6	5	62,68	65,33	62,78	64,3	78,96	391,09	720,04	604,41	799,11	463,53	428,53	141,2	84,02	62,69	59,57	60,11	56,52	59,67	62,91	63,17	72,95	571,16	212,63	1310,67	728,23	371,82	641,27	183,88	77,83	64,4	57,16	58,66	58,66	67,01	66,73	75,66	91,07	864,69	631,77	1312,52	1213,25	1325,63	788,65	161,74	95,22	71,8	70,62	68,4
73,8	5	62,24	64,87	61,83	63,97	77,17	336,04	592,78	482,62	659,87	377,85	374,24	138,34	83,85	63,15	59,59	58,86	56,17	58,65	62,16	62,76	72,05	486,87	206,21	1033,69	598,97	323,42	530,93	178,78	77,48	63,85	57,87	58,79	57,98	65,21	65,85	75,18	89,61	736,18	509,77	1034,69	994,89	1061,57	675,34	159,79	94,04	71,68	69,3	67,54
74	5	61,12	64,29	61,74	63,35	75,91	279,21	464,84	371,29	516,51	297,3	315,11	135,62	82,87	63,56	57,61	57,74	55,19	58,52	61,6	61,52	70,27	399,06	199,2	771,98	469,3	278	429,39	174,67	77,2	63,2	57,98	59,26	58,44	64,52	67,21	74,94	87,74	602,51	399,31	779,49	780,82	810,04	562,43	157,52	92,93	71,85	68,61	66,95
74,2	5	58,55	63,2	61,01	62,68	75,21	227,91	350,68	281,52	385,26	228,76	257,33	133,24	81,27	63,24	56,12	57,74	53,93	57,88	60,85	60,44	69,45	316,71	193,22	551,69	354,16	240,84	340,3	170,23	76,26	63,01	57,54	58,69	57,65	63,83	66,82	74,72	86,81	472,78	314,54	569,75	591,37	593,79	457,53	155,36	92,25	71,23	69,49	66,19
74,4	5	57,62	63,04	58,71	62,01	74,48	186,33	262,98	220,73	279,12	179,49	206,06	131,07	79,95	62,02	55,5	57,3	52,6	56,48	59,31	59,07	68,39	247,68	188,03	388,16	264,96	214,17	269,28	166,27	75,54	61,62	57,65	57,27	56,53	61,76	66,8	74,38	85,25	362,43	259,61	422,18	444,04	431,53	372,73	152,28	91,48	69,53	69,36	66,31
74,6	5	56,04	62,6	57,66	60,72	74,18	157,69	203,17	184,01	204,38	148,7	166,18	129,07	78,48	61,6	54,34	56,74	52,01	55,44	56,59	58,83	67,36	195,94	183,68	284,85	204,68	198,4	215,03	163,47	74,63	61,16	57	56,36	54,97	61,43	66,51	74,03	84,08	277,23	228,24	331,38	342,35	323,84	310,8	149,2	90,19	68,15	68,16	64,65
74,8	5	56,39	60,99	56,94	60	72,87	141,87	169,92	167,1	159,6	133,88	140,41	127,4	76,68	61,02	53,79	56,38	51,91	54,27	55,34	58,49	66,48	163,52	180,32	227,63	171,49	190,36	177,98	160,67	73,13	60,66	56,98	54,5	54,36	61,94	64,87	72,42	82,76	221,08	214,99	283,12	281,91	259,74	271,55	146,15	89,88	66,07	67,46	63,8
75	5	55,8	59,91	57,62	59,57	72,27	135,82	155,41	161,9	139,74	129,18	127,07	127,13	76,02	60,03	53,91	55,76	51,8	53,07	54,73	58,87	65,74	146,56	177,72	201,87	156,19	186,81	155,66	158,16	72,03	60,04	55,86	53,26	53,41	61,01	64,09	70,9	83,13	190,18	211,22	261,69	252,43	228,16	250,32	144,62	89,21	64,68	66,51	62,42
75,2	5	55,97	59,33	57,3	59,92	70,98	134,55	150,79	160,33	132,8	128,17	121,82	126,29	76,56	60,02	54,83	55,33	51,77	52,92	54,21	58,27	64,85	140,28	175,01	192,63	151,01	184,21	144,13	155,2	71,61	58,65	54,4	52,34	51,61	59,32	62,69	69,65	82,18	176,23	209,81	253,66	240,18	215,83	239,95	143,47	88,15	63,91	64,59	62,45
75,4	5	56,17	58,98	56,2	59,76	68,92	133,71	149,14	158,35	130,96	126,91	120,34	124,36	77,93	59,61	53,95	53,31	50,79	52,24	54,25	58,59	64,14	137,91	174,37	189,05	149,61	182,3	138,86	152	71,87	58,29	54,28	51,86	51,75	58,92	61,44	68,83	80,57	171,35	207,32	250,26	235,84	211,42	235,56	142,72	86,68	63,45	63,3	61,72
75,6	5	55,77	58,3	56,04	58,39	67,53	133,14	147,42	156,51	129,57	126,51	119,02	123,04	77,65	58,78	52,7	52,41	49,16	52,31	54,11	57,24	62,08	137,38	171,96	186,71	148,62	180	136,99	149,25	71,51	57,97	54,17	52,17	51,72	58,71	61,38	69,09	79,23	170,34	204,61	247,04	231,99	210,47	233,12	141,29	85,68	64,13	62,41	61,74
75,8	5	53,95	57,77	55,46	57,06	66,9	131,05	145,68	154,23	128,5	124,21	118,16	121,48	77,1	56,75	51,14	51,46	47,43	52,07	54,13	55,9	61,48	136,02	169,37	184,47	146,88	177,54	137	145,41	70,35	56,79	53,33	52,8	50,79	58,26	60,38	69,07	78,82	168,67	201,46	243,32	229,59	209,09	229,61	139,81	85,63	64,41	63,21	62,46
76	5	52,18	57,33	54,4	55,21	66,39	127,42	143,83	152,11	127,34	121,36	115,7	119,4	76,97	55,33	50,89	51,43	46,74	51,2	54,74	55,35	60,9	134,25	165,94	180,51	145,05	174,54	135,88	141,66	70,21	55,31	54,28	52,42	50,85	56,8	60,53	68,42	77,6	167,31	197,83	239,77	225,51	205,98	225,62	138,36	85,13	64,34	63,68	62,49
76,2	5	50,55	56,44	54,16	53,49	66,34	124,5	141,16	149,09	125,76	119,67	113,72	116,98	75,42	54,55	49,71	50,65	46,94	51,16	54,58	54,77	60,46	132,02	163,57	176,72	143,39	172,84	133,88	138,15	68,85	54,87	53,22	52,14	50,85	57,71	60,27	68,52	76,43	165,39	193,78	236,45	220,75	202,63	221,95	136,19	83,68	63,62	62,31	62,01
76,4	5	51,16	55,21	53,89	52,73	64,88	121,84	137,67	145,76	124,18	118,08	112,14	115,12	73,9	53,98	49,35	51,32	46,67	51,16	54,06	54,78	60,01	129,94	160,4	173,7	141,38	170,65	132,33	134,51	67,64	54,59	52,34	50,42	50,46	58,39	58,56	67,85	75,35	162,46	190,08	232,47	217,4	199,27	217,29	133,79	82,43	62,83	61,97	60,64
76,6	5	50,37	54,49	53,47	52,77	64,78	120,04	134,85	143,31	122,81	117,29	110,95	113,71	72,6	53,47	49,3	51,23	46,57	50,34	52,96	54,54	60,04	127,92	157,83	170,45	137,87	168,41	130,02	130,83	67,56	54,67	51,78	49,32	49,71	57,58	57,72	66,69	74,57	160,18	187,01	228,41	212,6	195,93	211,54	132,1	82,08	61,45	61,78	58,84
76,8	5	49,93	54,47	52,82	53,11	65,01	118,24	131,99	140,53	120,18	115,72	110,34	112,75	72,06	53,3	50,02	50,33	47,89	50,94	52,21	53,88	60,22	126,09	155,67	167,12	135,98	166,19	127,98	128,42	67,19	54,52	50,24	47,91	48,23	56,76	57,7	64,44	73,05	157,87	183,55	224,66	207,6	192,72	206,17	130,69	80,91	60,94	60,81	59,06
77	5	49,98	53,63	51,8	53,01	63,96	116,99	129,32	136,21	117,9	114,39	109,11	111,59	71,22	53,64	49,31	49,23	47,62	49,75	50,55	52,83	59,25	124,73	154,75	164,67	135,24	164,16	125,95	126,15	66,99	55,31	49,47	46,42	47,71	57,06	57,37	62,5	72,08	155,09	179,97	220,31	202,57	188,81	201,23	129,6	79,63	59,12	59,13	57,39
77,2	5	50,92	53,16	50,67	53,13	64,17	115,85	126,73	131,89	115,77	113,57	107,33	110,63	70,15	53,46	48,24	49,61	46,61	49,67	48,88	51,47	57,78	123,04	152,45	161,67	134,2	161,61	123,76	124,73	66,49	55,46	48,23	46,7	47,14	56,11	56,4	60,8	71,81	152,07	177,56	215,46	196,75	186,25	195,3	128,08	79,5	58,93	58,06	57,18
77,4	5	49,71	53,23	50,69	53,44	62,78	114,09	123,57	129,34	114,36	111,63	106,7	109,14	69,63	53	47,07	48,73	45,38	49,29	48,59	49,9	57,14	121,01	149,85	157,67	132,9	160,28	122,68	122,94	65,58	54,38	47,01	46,23	46,3	55,87	55,92	60,14	71,24	148,89	174,05	210,78	191,68	183,8	187,6	126,73	78,51	58,52	57,14	56,6
77,6	5	47,97	53,11	49,57	52,95	62,53	111,85	121,93	127,01	112,31	109,61	105,37	108,09	69,17	52,73	47,54	47,8	44,34	48,69	48,26	49,66	55,6	118,35	147,25	153,55	130,53	158,49	120,2	121,68	63,91	53,16	46,8	45,11	45,43	54,08	54,95	59,71	70,11	146,26	170,24	205,94	184,66	179,48	179,94	125,84	77,56	57,83	55,56	55,97
77,8	5	47,07	52,55	48,84	51,36	61,6	110	120,32	124,27	111,18	108,74	103,78	107,08	69,01	52,31	46,57	46,15	43,23	48,96	48,13	49,06	54,25	114,99	144,43	149,22	128,56	156,22	118,13	120,23	62,32	52,08	45,22	44,82	44,07	54,06	53,6	60,56	69,31	142,67	165,79	200,56	177,62	176,41	172,54	123,4	77,17	57,15	53,94	56,3
78	5	47,08	52,09	47,96	49,7	60,13	107,79	117,82	121,75	109,99	107,13	101,9	106,22	68,23	51,47	45,26	47,01	42,08	48,45	47,63	48,79	53,15	112,04	141,02	145,94	125,74	153,76	115,7	118,92	61,33	51,43	44,67	43,45	42,87	52,65	52,51	60,77	68,04	138,79	161,63	195,4	171,59	173,35	165,3	121,04	75,74	56,8	53	55,09
78,2	5	45,99	50,86	47,15	48,44	59,01	105,95	114,82	119,25	108,5	105,44	100,39	103,95	66,88	50,47	44,27	46,44	41,67	47,23	47,38	48,63	52,71	109,26	138,39	142,67	121,93	151,18	112,79	117,3	60,8	50,65	44,13	43,4	43	51,7	51,95	60,39	66,27	136	156,62	190,48	164,88	169,6	158,6	118,83	75,27	56,62	52,25	54,72
78,4	5	45,49	50,4	47,47	46,5	58,85	104,5	112,31	116,93	106,25	103,89	98,78	102,66	65,99	50,11	44,35	45,63	42,89	47,5	46,77	48,19	52,49	107,75	135,27	138,61	119,36	147,63	110,3	115,43	60,32	50,47	43,8	43,76	41,81	51,27	52,01	59,58	65,19	132,16	152,03	185,36	159,27	165,12	152,13	116,39	74,43	56,32	51,52	54,09
78,6	5	45,47	49,31	46,63	45,96	58,38	102,46	109,43	113,31	104,23	102,63	96,98	100,69	65,28	49,64	44,49	45,84	42,07	45,74	44,55	47,76	52,22	106,17	133,46	134,69	116,44	143,93	108,24	113,37	60,02	49,75	43,12	42,82	41,76	51,03	51,82	58,91	64,09	127,46	146,97	178,35	154,13	159,38	146,2	113,77	73,29	55,48	50,55	52,25
78,8	5	45,9	47,65	46,26	45,9	58,06	101,08	106,7	111,13	102,7	100,65	95,46	98,78	64,09	49,1	44,38	46,16	42,74	44,57	43,06	47,11	51,26	104,15	131,28	130,33	114,24	139,54	106,06	111,08	60,03	49,14	42,32	43,1	41,72	50,58	50,49	57,06	62,93	122,22	141,55	171,11	148,22	152,71	140,24	111,42	72	54,59	50,42	51,33
79	5	44,66	46,82	45,38	46	55,82	99,29	103,77	109,27	101,22	99,32	94,64	97,42	63,42	47,99	43,83	43,85	42,11	43,86	42,06	46,57	49,3	102,35	128,34	124,56	111,3	135,93	104,7	108,36	59,34	47,48	41,8	42,07	41,68	50,3	49,41	55,83	61,41	117,66	134,77	163,41	141,18	145,16	133,1	108,82	69,66	52,82	49,26	49,2
79,2	5	44,02	45,61	43,91	45,7	54,76	97,32	102,15	106,92	99,01	97,57	93,24	96,91	62,52	47,2	43,03	41,83	41,29	43,04	41,62	46,34	48,03	100,41	124,28	120,2	106,42	132,39	103,02	105,92	58,01	45,67	41,44	40,95	41,95	48,6	48,38	54,42	60,09	112,01	127,62	154,04	132,88	136,17	126,13	105,97	68,72	51,39	49,44	48,4
79,4	5	42,18	45,17	43,19	45,08	54,19	95,92	100,87	104,35	96,93	95,79	91,59	95,96	62,9	45,98	41,07	40,16	40,49	42,37	41,37	45,36	47,05	98,03	119,85	115,17	102,17	128,58	100,23	104,65	57,66	44,9	42,04	40,04	41,1	46,93	47,95	53,71	57,98	106,87	120,39	143,16	124,21	127,9	119,65	103,57	68,89	50,28	49,14	47,87
79,6	5	40,18	45,36	42,79	45,22	52,99	94,1	98,17	101,63	94,55	93,32	89,62	95,02	62,05	44,9	39,36	40,76	39,94	41,42	41,32	43,96	47,43	95,18	115,78	110,99	98,6	125,27	96,45	102,82	56,56	44,28	42,23	39,47	40,57	45,58	48,2	52,45	55,55	101,99	113,32	133,46	115,61	119,04	113,98	100,79	67,52	49,14	48,77	47,09
79,8	5	38,51	45,17	42,71	44,43	51,45	91,52	94,48	99,72	93,18	90,76	88,66	93,46	60,57	44,05	38,77	39,96	38,84	40,45	41,33	42,24	47,92	92,2	111,6	107,48	95,26	122,21	93,46	101,55	55,21	43,13	40,9	39,49	40,65	45,48	47,7	51,75	53,76	97,47	106,41	126,03	108,46	110,92	108,72	98,25	66,89	47,86	48,28	47
80	5	38,19	45,59	43,57	43	51,62	89,59	91,83	97,41	91,34	89,42	86,8	91,49	59,59	43,57	38,77	40,27	38,19	40,13	40,82	40,95	47,49	90,1	107,46	103,15	92,06	117,7	90,76	100,75	54,38	42,93	40,8	39,7	38,85	45,64	46,5	51,61	52,29	92,55	100,99	119,72	101,67	104,08	103,48	95,84	66,35	47,16	47,62	47,5
80,2	5	37,61	45,05	43,19	43,26	51,08	87,57	89,35	94,41	90,08	87,92	85,18	89,76	59,38	43,01	38,63	40,23	36,06	39,18	39,96	39,63	46,92	87,73	105,36	99,28	89,43	113,94	88,16	99,67	53,05	41,58	39,73	38	38,34	45,27	45,31	51,21	51,42	88,88	97,15	113,9	97,01	98,02	98,5	93,47	64,19	46,7	46,14	47,57
80,4	5	37,76	43,74	42,46	42,69	50,2	86,61	87,42	92,83	87,97	85,92	83,69	87,65	57,51	42,15	38,77	39,76	35,72	38,64	39,3	38,35	44,78	85,47	103,58	96,81	87,86	111	86,84	98,13	52,34	40,27	38,48	37,18	37,55	44,76	43,49	50,39	50,29	86,83	94,54	110,22	92,62	93,41	95,09	91,58	61,85	46,02	44,67	47,11
80,6	5	37,29	42,91	39,91	41,98	49,54	85,06	85,39	90,35	86,56	85	82,34	86,38	56,81	41,51	37,98	38,47	35,48	39,05	39,22	37,91	42,36	84,71	101,22	94,32	86,29	108,2	86,32	96,77	51,33	39,21	37,47	36,34	36,79	43,53	42,16	49,56	49,53	86,24	91,36	107,97	89,51	90,38	91,44	89,03	59,19	44,97	43	45,55
80,8	5	37,33	40,93	37,62	40,74	49,38	84,23	83,69	88,73	84,54	83,99	81,08	85,11	56,15	42,04	37,43	37,61	35,18	38,21	39,42	38,17	40,81	84,4	99,03	92,6	84,42	106,2	85,56	95,34	50,82	39,46	36,44	36,19	37,03	42,02	41,78	48,02	48,93	84,74	90,36	105,97	87,39	88,55	89,02	87,4	58,55	44,59	42,51	45,3
81	5	35,53	40,1	36,29	41,11	49,66	83,41	83,43	86,74	82,01	82,57	80,54	82,82	56,42	41,93	36,6	37,52	34,59	37,48	38,22	38,34	39,92	83,4	98,07	91,4	83,34	104,88	84,58	94,31	50,83	39,72	36,72	36,4	36,18	40,24	41,53	47,24	47,46	83,46	89,11	103,2	85,51	87,69	87,39	86,68	58,08	43,57	42,02	44,35
81,2	5	33,79	40,37	36,02	40,07	48,74	82,3	82,27	84,66	80,46	81,58	79,49	81,8	55,93	41,87	36,03	37,32	34,83	37,12	37,35	38,24	40,46	82,39	96,65	90,07	82,69	104,16	83,53	93,17	50,92	39,38	36,01	36,53	35,04	40,41	41,87	45,72	46,56	81,96	88,06	100,81	84,45	85,71	86,52	85,05	57,49	42,17	42,34	43,7
81,4	5	33,54	40,4	36,33	38,7	46,89	80,86	80,7	83,03	80,42	80,52	78,6	81,36	55,06	42,14	35,04	36,42	33,58	36,39	36,71	37,77	40,77	81,41	94,58	89,23	81,14	103,61	82,68	92,21	50,45	39,28	34,97	35,83	35,12	39,68	40,67	44,91	46,42	80,23	86,27	99,42	84,2	84,94	85,33	83,95	58,01	41,22	41,77	42,84
81,6	5	33,34	40,57	36,63	37,57	45,89	79,39	80,5	81,29	79,97	79,87	77,1	80,95	54,66	41,25	34,63	35,99	33,44	35,17	35,54	37,82	40,69	79,83	93,02	88,19	79,46	102,08	81,68	91,15	49,8	39,26	35,01	35,23	33,66	40,07	40,03	44,03	45,83	78,6	84,7	97,93	83,61	84,22	85,01	83,28	58,09	41,24	41,83	42,19
81,8	5	33,75	40,11	37,03	37,45	43,95	78,04	79,34	79,46	80,33	78,93	75,98	80,82	54,53	39,79	34,06	34,86	32,92	34,78	35,48	36,67	40,98	77,58	91,27	86,35	77,75	101,16	80,13	89	48,75	38,9	34,81	33,67	33,79	39,67	39,58	42,95	45,65	77,29	83,1	96,42	82,89	82,98	84,07	82,3	57,41	40,81	40,61	41,3
82	5	33,9	39,47	37,11	37,33	43,14	76,6	78,74	79,12	80,05	77,31	75,38	80,34	53,32	38,4	33,92	33,73	32,74	34,48	35,37	36,41	40,4	75,2	89,7	84,23	76,26	100,2	78,94	87,88	48,36	36,59	34,4	32,64	33,21	40,27	38,19	41,83	44,63	76,71	81,58	95,43	82,11	82,5	82,85	81,6	56,33	40,62	40,13	40,2
82,2	5	33,47	38,33	35,09	36,74	42,51	74,23	77,42	77,86	78,67	75,35	73,65	80,03	52,12	37,67	33,95	33,85	33,48	34,95	35,84	36,44	39,4	73,48	87,46	82,15	75,45	97,87	77,38	86,95	47,86	35,69	34,38	31,26	32,44	40,51	38,28	41,43	44,45	76,18	79,73	93,87	80,46	81,61	81,48	80,14	54,42	39,38	38,38	40,37
82,4	5	33,45	36,82	34,19	36,18	42,78	72,84	75,46	77,18	76,43	73,17	72,21	78,66	50,73	37,67	34,98	34	32,92	34,3	35,65	36,43	37,95	71,88	86,19	80,74	74,43	95,27	75,98	86,13	47,35	34,92	34,29	31,38	31,55	39,85	38,48	40,72	43,21	74,63	79,65	93,13	78,57	79,9	79,7	78,57	53,84	39,84	38	41,16
82,6	5	32,97	36,55	34,26	36,31	42,44	71,09	74,07	75,75	73,67	70,57	70,3	75,47	50,26	36,81	34,47	33,86	31,65	33,98	35,16	36,04	37,37	70,99	85,56	79,11	73,84	93,68	75,47	84,68	46,61	33,5	34,15	31,18	30,76	38,83	38,42	41,42	42,14	72,89	78,54	91,74	76,82	78,74	77,7	76,56	52,21	38,45	37,59	40,55
82,8	5	32,23	36,76	33,59	34,69	41,63	71,37	71,5	73,88	71,91	68,95	69,05	73,35	49,37	35,77	32,66	33,02	31,07	33,38	34,22	35,12	37,08	70,6	83,55	77,47	72,39	92,13	74,17	83,53	45,86	32,39	34,21	30,94	30,13	38,17	38,47	41,3	40,38	71,43	77,86	89,74	74,95	76,32	75,6	74,46	51,1	37,88	36,88	41,03
83	5	32,65	35,75	33,77	34,38	40,48	71,09	69,85	72,16	70,98	67,78	67,42	71,12	48,73	35,68	31,21	32,74	29,37	32,47	33,51	34,28	37,14	70,47	82,19	74,77	70,42	90,03	72,57	82,25	44,74	32,59	33,56	30,88	30,35	36,59	37,21	40,89	39,41	70,3	77,09	87,21	73,84	74,78	73,27	73,37	49,82	38,44	36,11	40,97
83,2	5	31,44	35,1	32,22	33,11	40,25	70,3	68,14	70,5	69,71	66,66	66,51	69,32	48,85	35,07	29,95	32,37	28,73	30,84	31,8	33,38	36,55	69,6	81,31	73,56	68,89	88,51	71,19	80,74	43,98	32,79	32	30,94	29,44	36,11	36,43	39,82	38,24	69,43	75,68	84,71	72,4	72,96	71,07	71,97	48,32	38,46	35,76	39,42
83,4	5	31	34,18	32,47	32,58	39,26	69,02	66,98	69,79	70,06	66,14	65,79	67,38	48,45	33,98	28,21	31,84	28,25	29,76	31,13	31,69	35,82	67,77	79,73	71,69	67,47	86,99	69,97	79,8	42,57	32,74	31,03	30,65	30,25	34,95	35,44	38,73	38,6	68,3	73,91	82,92	71,23	71,54	69,52	71,35	47,48	38,09	35,29	38,03
83,6	5	29,71	33,17	32,41	32,39	38,65	67,9	66,51	69,81	69,75	66,47	65,59	65,88	47,87	34,25	27,34	30,31	27,31	29,22	31,04	31,34	35,42	67,04	78,48	70,51	66,82	85,63	68,01	78,69	41,73	30,96	29,68	29,77	29,86	35,78	34,1	37,5	39,31	67,1	72,09	81,91	70,5	70,82	68,54	70,8	46,98	37,91	35,69	37,1
83,8	5	28,67	32,03	30,58	31,57	37,46	65,98	66,11	68,3	67,87	65,67	63,9	65,04	46,36	33,83	26,9	28,88	27,54	30	30,94	30,82	34,41	65,57	77,1	69,97	66,55	83,86	67,06	78,07	41,25	30,72	29,12	29,34	29,71	35,79	33,76	36,98	39,7	66,66	70,77	80,25	68,73	69,87	68,15	69,45	46,23	35,88	34,51	36,09
84	5	29,49	31,01	30,43	31,64	37,36	64,18	65,68	67,3	66,72	64,29	62,69	64,07	44,9	33,57	27,66	28,5	26,71	29,76	30,33	29,81	32,95	63,45	76,16	70,24	66,38	82,87	66,08	77,57	40,61	29,89	28,46	29,35	28,25	35,74	32,96	36,67	38,77	65,4	69	79,37	67,46	69,32	67,92	67,83	46,58	35,4	34,13	35,44
84,2	5	29,11	30,78	30,01	31,76	37,21	63,13	65,58	66,5	65,31	62,98	62,01	62,94	44,4	33,04	26,87	27,3	26,28	30,11	30,63	29,32	32,21	62,37	75,81	69,24	66,39	81,92	66,04	76,19	39,97	29,18	28,14	27,97	27,29	34,94	33,2	36,76	38,68	64,3	68	79,35	66,59	68,36	67,76	66,48	46,51	34,04	33,47	33,95
84,4	5	28,66	31,2	28,94	30,52	36,84	63,12	63,86	64,94	64,33	61,66	61,24	62,8	43,33	32,52	26,1	27,92	26,06	29,63	29,64	28,97	31,48	61,42	74,3	68,53	65,64	80,3	65,47	75,24	38,97	29,49	28,6	26,83	27,73	34,1	32,58	36,35	36,91	62,74	66,75	78,92	65,35	66,57	67,2	65,36	46,56	33,6	32,28	33,62
84,6	5	28,41	30,52	28,31	30,1	35,78	62,02	62,05	63,45	63,06	61,01	60,99	61,5	42,52	32,1	26,36	27,91	25,94	29,28	28,37	28,91	31,48	60,84	73,29	66,1	64,51	78,27	64,09	74,48	38,51	29,68	27,88	25,87	27,25	32,74	31,8	35,08	35,66	61,36	65,41	77,13	64,77	65,43	66,86	63,91	45,48	33,43	32,32	32,83
84,8	5	27,2	30,26	27,05	28,61	34,73	60,87	59,49	62,45	60,86	59,99	59,85	60,21	41,7	31,48	26,24	28,06	26,09	28,27	26,37	29,03	31,23	59,61	72,11	64,55	62,4	76,83	63,27	73,91	38,17	29,93	26,86	25,56	26,64	31,88	30,6	33,74	34,2	59,53	62,92	75,33	63,46	63,47	64,59	62,57	44,42	32,94	32,04	31,82
85	5	25,58	29,37	26,65	27,44	33,89	58,88	58,1	61,69	59,33	59,04	58,03	58,86	40,57	30,36	25,44	28,51	25,29	27,41	25,09	28,4	31,27	58,03	70,14	62,42	59,67	74,6	61,87	73,26	37,11	29	26,21	24,52	26,36	30,61	30,29	33,47	33,67	57,53	61,27	73,07	61,88	62,04	62,3	61,58	42,99	32,97	31,63	30,84
85,2	5	24,61	29,07	26,3	26,86	32,48	57,6	56,57	59,92	57,56	58,61	56,46	57,24	39,76	29,75	25,22	28,01	24,58	26,45	25,34	27,61	31	57,62	69,62	61,37	57,51	73,54	59,37	71,05	36,49	28,22	25,5	24,12	25,66	30,14	29,94	32,9	33,14	55,98	60,3	71,77	60,15	60,04	60,76	59,52	41,9	32,99	31,44	31,23
85,4	5	24,57	28,77	25,62	25,94	31,23	56,49	55,65	57,22	55,4	56,49	54,97	56,02	39,42	28,27	24,4	26,62	23,74	25,89	24,46	26,43	29,72	56,67	68,67	60,28	56,15	71,27	57,61	69,54	36,21	27,44	25,48	24,69	24,79	28,89	29,07	32,53	32,09	55,11	59,37	70,23	58,92	59,36	59,84	58,44	40,16	31,23	30,21	30,55
85,6	5	25,34	27,26	25,41	26,22	31,09	55,53	55,11	55,82	54,81	55,52	53,59	55,31	39,31	27,75	24,32	26,3	23,04	24,9	24,13	24,91	28,17	54,73	67,55	59,07	55,63	70,2	55,22	67,74	35,68	26,89	25,3	24,71	23,97	29	28,39	33,2	30,79	54,62	58,06	67,8	58,16	59,25	58,9	57,75	39,76	30,39	28,99	30,95
85,8	5	24,05	26,53	24,56	26,92	31,75	54,77	54,72	54,69	54,54	54	53,12	55,16	39,31	28,13	23,7	26,12	22,59	24,45	24,59	24,22	26,58	53,73	66,74	57,98	55,37	68,38	54,04	66,13	34,77	26,1	24,64	23,87	24,08	28,28	28,97	33,23	30,58	53,82	57,86	66,36	57,35	57,46	57,91	57,3	39,18	29,72	28,17	29,92
86	5	24,44	26,53	25,18	26,64	31,48	54,25	53,55	53,07	54,45	53,36	52,77	55,09	38,53	28,29	23,29	26,29	21,51	23,63	24,05	23,51	24,58	52,8	64,19	57,24	55,05	66,89	53,14	64,42	33,42	25,16	24,68	23,3	25	28,77	28,57	33,11	30,16	52,81	56,64	65,05	55,9	55,95	57,13	56,1	38,29	28,59	26,87	29,36
86,2	5	23,55	26,1	24,06	26,51	30,2	52,82	52,83	51,83	53,69	52,71	52,59	54,25	37,11	28,23	21,82	24,72	22,1	22,7	23,29	23,32	24,13	52,04	61,41	55,75	53,9	65,69	51,25	63,01	32,94	24,38	23,5	22,25	23,65	27,76	28,38	32,34	29,43	51,79	55,3	63,8	54,48	54,41	56,53	54,5	37,18	26,84	26,83	28,39
86,4	5	22,41	25,6	23,59	25,69	28,84	51,23	51,67	51,19	51,87	51,41	51,07	52,77	35,38	27,53	20,51	24,11	21,74	22,16	22,4	22,6	23,87	50,81	59,55	54,15	51,88	64,19	50,79	61,77	31,81	24,68	23,05	21,94	22,64	27,84	27,07	31,14	28,84	50,48	53,46	62,02	53,32	52,88	54,98	53,52	36,42	26,59	26,35	27,33
86,6	5	21,51	25,61	21,9	24,74	28,13	49,35	49,97	49,86	50,6	50,33	49,73	50,43	34,78	26,82	19,15	23,28	21,03	21,48	22,35	21,9	24,28	49,36	57,43	52,83	49,97	62,15	50,04	61,13	30,74	24,08	21,71	21,83	21,2	27,42	27,23	29,82	28,63	48,72	52,42	60,45	51,34	51,78	52,69	52,06	35,13	26,72	26,32	26,83
86,8	5	20,64	25,28	21,11	23,99	27,16	47,68	48,69	48,34	48,8	48,76	48,8	46,74	33,64	25,98	18,46	22,9	20,79	20,7	22,3	21,57	23,41	47,77	56,82	51,46	48,62	61,06	49,04	59,76	30,32	23,83	20,65	21,96	20,18	27,09	26,18	29,16	27,5	48,42	51,54	59,18	50,22	50,21	51,01	50,43	34,32	27,32	25,78	26,92
87	5	20,75	25,16	20,49	22,61	26,81	46,74	47,51	47,15	46,48	47,29	47,14	43,34	33,26	24,71	17,85	21,64	19,68	20,79	21,14	21,63	22,54	47,07	55,65	49,85	47,63	58,86	48,19	57,74	29,89	22,96	20,25	22,29	18,71	25,89	25,1	27,43	26,84	47,98	50,2	57,53	49,18	49,78	49,41	49,69	33,52	26,74	25,43	27,49
87,2	5	19,6	22,97	20,03	21,94	26,45	45,88	45,6	47,02	46,05	46,43	45,8	41,88	32,68	23,62	17,98	21,14	19,34	20,47	20,11	21,42	22,49	45,63	54,68	48,56	46,48	57,59	46,44	56,12	28,62	22,33	18,66	21,04	18,94	25,39	23,99	27,59	25,52	47,69	49,51	55,91	48,42	49,05	46,93	48,2	33,43	26,59	24,57	27,72
87,4	5	17,81	21,63	19,14	22,11	26,33	44,68	44,44	45,65	46,26	44,78	45,01	40,82	31,95	23,34	18,36	21,3	18,94	20	19,4	21,3	21,87	43,71	54,13	47,56	44,59	55,77	45,57	55,91	27,23	21,7	17,26	20,03	18,91	24,36	23,34	27,02	25,47	46,52	48,62	54,77	46,87	47,15	45,55	47,22	32,67	25,81	23,3	26,28
87,6	5	17,19	20,06	20,19	21,59	26,23	43,69	42,89	44,01	45,28	43,9	43,7	41	30,66	22,96	18,81	20,5	17,72	20,22	18,89	20,94	21,19	42,79	52,52	46,46	42,74	54,78	44,16	55,16	26,55	20,89	17,53	19,1	18,86	23,66	22,22	26,07	25,25	44,94	46,82	53,17	45,19	45,17	44,17	45,56	31,54	24,17	21,74	25,31
87,8	5	15,65	20,04	19,79	21,48	26,16	42,69	42,02	42,5	44,16	41,75	43,03	41,6	29,53	23,13	17,67	19,32	17,86	19,65	18,97	20	21,03	41,63	50,74	45,6	40,6	53,39	42,45	54,78	26,25	20,51	17,02	18,53	17,92	21,73	20,78	25,07	23,99	42,6	45,09	52,42	43,46	42,63	43,54	43,77	30,08	22,07	20,49	24,27
88	5	15,4	19,71	19,45	20,07	25,28	41,48	40,34	40,69	42,85	40,14	42,26	42,01	28,43	22,88	17,09	18,58	17,85	19,56	19,87	19,04	20,56	40,98	50,28	44,7	39	51,38	41,95	54,01	25,57	20,92	17,41	17,7	17,13	20,75	18,81	24,26	23,65	40,64	43,77	50,28	42,5	41,07	43,49	42,19	29,12	22,04	19,48	22,86
88,2	5	14,55	20,73	18,27	18,23	24,24	40,61	38,52	39,21	42,08	39,28	41,26	41,17	28,09	22,54	16,41	17,62	17,96	18,66	20,14	18,23	21,01	40,44	48,82	43,44	38,35	49,72	41,47	52,99	25,77	19,89	18,01	17,18	17,17	20,52	18,32	23	23,39	38,75	42,28	48,99	40,93	40,64	42,63	41,47	28,44	22,1	18,83	22,24
88,4	5	14,39	20,87	17,26	17,05	23,81	39,46	36,9	38,47	39,85	38,61	39,82	39,21	27,89	21,88	15,46	17,17	17,3	17,55	18,83	17,18	20,5	39,73	47,23	41,46	38,01	47,09	40,63	51,32	25,63	19,03	18,27	16,24	16,62	20,89	17,88	23,34	22	37,76	41,03	47,4	40,16	39,39	41,79	40,56	27,5	22,29	17,67	21,41
88,6	5	15,74	21,37	16,71	16,69	22,6	38,63	35,23	38,3	38,16	37,97	38,05	37,5	27,99	20,53	15,17	17,18	16,83	17,01	16,98	15,85	20,18	39,13	46,31	39,94	36,75	45,51	39,49	48,94	25,11	17,76	17,99	15,49	16,16	20,63	18,29	21,94	21,28	36,48	40,43	45,68	39,26	38,2	40,3	39,81	27,2	22,27	18,12	22,19
88,8	5	14,71	20,75	15,48	16,63	21,6	37,39	34,67	38,08	37,4	37,11	36,33	35,48	27,7	19,16	15,8	17,61	15,99	15,78	15,91	15,12	20,35	38,16	45,55	38,74	35,89	44,04	37,96	47,21	23,87	16,8	17,08	14,31	15,68	20,39	18,2	21,77	20,16	35,57	39,89	44,73	38,64	37,49	38,01	38,81	26,91	21,46	17,72	21,79
89	5	14,77	19,87	14,52	17,42	20,77	35,58	34,03	36,42	36,65	36,21	34,91	33,9	26,47	18,55	15,62	16,98	15,73	15,1	14,8	14,26	18,69	36,45	44,03	36,94	34,4	42,27	36,5	46,12	22,81	16,29	16,51	14,1	15,16	19,72	17,76	20,83	20	34,25	39,49	44,22	37,2	35,85	36,87	38,6	25,9	19,53	17	20,55
89,2	5	13,61	18,66	14,96	17,46	19,93	34,01	33,58	34,51	34,93	35,09	33,17	32,71	25,22	18,13	15,76	16,7	14,66	15,68	15,12	14,14	18,12	36,49	42,46	36,05	32,7	41,81	34,73	45,67	22,26	16,26	16,23	14,21	15,15	18,81	17,43	19,4	19,03	33,07	38,63	43,45	36,27	34,34	35,9	37,64	25,08	17,27	16,95	20,17
89,4	5	13,36	18,2	13,87	18,21	18,56	33,3	33,16	32,23	33,94	33,14	33,21	31,17	23,73	18,21	14,59	15,43	14,33	15,04	15,53	13,06	17,32	34,5	40,76	35,57	31,58	41,54	33,73	45,62	21,5	15,53	15,47	13,93	14,73	17,94	16,57	18,33	18,2	31,71	37,63	42,76	35,18	33,02	35,12	36,73	23,33	15,16	16,74	20,69
89,6	5	13,21	16,79	13,46	17,3	17,56	31,09	32,56	29,9	32,4	31,74	31,91	30,41	21,23	18,4	14,18	14,48	13,39	15,23	15,2	14,2	16,44	34,22	40,12	34,79	29,85	40,82	32,84	44,93	20,97	15,32	14,61	12,4	14,37	16,9	16,13	18,21	17,65	30,95	36,8	40,84	34,19	32,87	33,5	35,61	22,28	15,3	16,41	20,22
89,8	5	11,85	16,25	13,08	16,09	17,02	30,39	31,79	28,99	32,22	30,75	30,33	28,99	19,58	18,77	12,99	14,58	12,9	15,04	14,32	14,38	15,85	33,01	38,09	32,97	28,5	39,27	32,05	43,54	20,85	14,29	15,11	11,85	14,3	16,54	15,64	17,26	16,5	30,59	35,26	40,08	32,86	32,84	32,12	34,82	22,08	15,68	15,68	20,05
90	5	11,09	16,09	12,52	15	17,01	30,14	30,08	28,2	30,7	29,7	28,38	28,01	19,87	18,68	11,74	14,51	11,87	13,87	13,86	14,65	15,1	31,47	36,65	31,25	27,61	37,38	31,61	42,25	19,95	14,11	14,54	10,69	13,55	16,17	15,27	17,73	15,58	29,92	33,9	39,3	31,86	31,84	30,81	32,91	21,51	15,76	14,42	20,16
90,2	5	10,51	15,22	12,1	14,37	16,43	29,11	28,78	27,79	30,25	28,14	26,63	26,97	19,74	17,61	11,57	15,31	11,24	13,22	13,05	14,11	15,05	29,27	35,48	30,13	26,12	36,24	30,7	39,12	19,2	13,22	13,65	10,29	12,49	15,33	14,41	16,58	14,47	28,61	31,96	37,69	30,42	30,87	28,89	31,03	21,2	16,3	13,81	19,23
90,4	5	9,3	14,63	10,84	14,03	17,24	27,84	28,21	27,13	28,96	26,83	24,53	24,47	19,56	17,26	11,31	14,99	10,07	11,68	12,87	13,35	14,39	28,08	33,92	28,26	24,95	34,14	28,98	35,92	18,71	12,68	12,9	9,91	11,22	15,09	12,4	16,52	13,86	26,76	29,67	35,67	28,72	29,99	27,5	29,09	20,57	15,15	12,61	17,7
90,6	5	8,95	13,69	10,81	14,18	17,23	26,47	26,91	26,35	27,46	26,17	23,81	23,89	18,62	17,1	9,61	13,9	9,79	10,9	11,87	12,08	12,46	26,42	31,81	25,95	24,26	31,89	26,88	32,88	17,58	11,5	12,52	10,19	10,51	14,73	11,73	15,13	13,46	24,77	27,81	33,1	26,94	28,31	25,93	27,26	19,26	14,15	10,45	16,23
90,8	5	7,53	12,82	10,46	13,03	16,55	25,75	26,43	24,87	25,49	24,96	23,4	23,18	17,57	16,1	8,75	12,01	10,21	10,16	11,37	12,08	12,84	26,28	30,41	25,27	23,73	30,26	24,58	30,67	16,81	11,53	11,83	11,33	9,98	14,4	11,49	14,14	13,61	24,24	26,46	31,57	25,31	26,75	24,58	25,65	18,29	12,67	9,22	14,9
91	5	8,6	12,51	9,14	12,93	14,81	25,24	24,66	23,57	24,13	23,83	23,53	21,96	16,32	14,78	8	10,6	9,82	9,09	10,48	10,82	12,24	24,9	29,07	24,57	23,16	29,79	23,17	29,36	15,99	10,17	10,73	10,9	9,79	14	10,93	12,87	13,32	23,1	25,26	29,18	23,84	25,08	23,76	24,62	16,72	11,69	9,15	14,26
91,2	5	9,21	10,87	8,96	11,43	13,5	24,08	22,99	22,44	22,09	22,58	22,91	21,72	14,75	14,2	8,47	10,05	9,51	8,83	8,87	10,96	11,39	25,21	28,93	23,75	21,71	27,87	22,29	28,35	15,11	10,44	10,48	9,71	9,55	13,81	11,21	12,95	13,21	21,94	24	27,13	22,84	24,26	22,51	23,46	16,14	11,78	9,19	13,63
91,4	5	9,51	10,51	9,36	10,26	12,74	24	21,35	21,83	21,74	22,1	22,97	21,02	14,32	14,32	8,79	10,41	9,39	8,64	8,66	10,2	10,37	24,4	27,43	22,47	20,16	25,48	21,32	27,2	14,45	10,17	11,03	9,54	8,84	13,68	10,94	12,26	12,29	20,41	23,14	26,06	21,98	22,44	21,91	22,5	16,1	10,74	9,41	13,27
91,6	5	9,08	10,71	8,64	8,81	12,08	22,96	19,31	20,27	20,74	20,52	21,44	20,2	14,25	13,89	8,89	10,52	9,24	8,12	9,46	9,96	10,19	23,08	26,36	22,23	19,16	24,87	21,24	26,31	13,95	10,19	10,9	8,77	8,33	12,98	10,91	12,26	11,24	18,85	22,27	25,02	21,45	21,49	21,15	21,8	15,62	9,77	9,75	13,76
91,8	5	8,12	10,78	8,52	7,53	11,39	21,08	18,16	19,04	20,19	19,13	20,25	19,2	13,3	12,22	9,25	10,96	8,58	8	8,72	8,74	10,34	21,98	24,88	21,56	17,56	23,35	20,91	23,82	13,28	8,79	10,12	7,86	7,16	12,21	9,45	11,48	10,61	16,88	21,34	23,74	20,36	19,94	19,73	20,33	13,89	9,35	10,1	12,92
92	5	6,86	9,62	7,62	7,73	11,1	19,35	17,12	17,24	18,46	18,03	18,35	17,91	12,25	11,21	8,86	10,8	6,92	7,21	7,78	6,97	9,7	21,27	23,2	19,35	16,19	21,76	19,31	21,63	12,97	7,42	9,43	6,85	7,01	11,61	8,1	12,11	9,29	14,96	19,83	22,4	19,39	18,92	18,57	19,1	12,79	7,48	9,57	12,18
92,2	5	4,97	8,54	7,77	7,96	9,99	17,49	16,62	15,41	17,15	17,12	16,47	16,97	11,47	11,05	6,75	10,14	6,15	7	6,21	5,4	8,81	20,6	21,75	17,11	14,9	20,03	17,33	19,59	12,24	5,29	8,85	6,25	5,81	10,59	8,16	11,39	8,72	14,14	18,58	21,48	18,32	18,04	16,62	17,39	11,74	7,52	8,13	11,08
92,4	5	3,56	8,32	6,75	7,18	9,26	16,76	16,48	14,17	14,85	16,1	14,67	15,59	10,19	9,87	5,66	7,83	5,53	6,51	5,17	5,29	8,01	19,71	21,12	15,98	14,12	18,41	15,13	17,38	11,09	4,31	7,88	6,89	5,52	8,88	7,45	10,37	8,07	13,98	16,68	20,45	17,09	16,01	14,68	16,18	10,72	6,09	6,68	9,84
92,6	5	3,77	8,3	5,72	6,53	7,79	15,35	14,96	12,87	13,54	14,55	13,43	13,71	9,46	8,91	5,02	7,2	4,81	5,23	4,81	4,28	7,02	17,66	19,95	14,69	12,81	17,59	13,76	16,3	10,27	2,83	7,13	6,26	5,36	8,06	6,1	9,28	8,07	14,32	15,15	18,73	15,93	14,78	12,82	15	10,47	5,6	5,81	8,92
92,8	5	2,66	5,85	4,47	4,79	5,99	13,97	13,89	11,73	11,81	13,44	12,6	12,46	8,28	8,14	5,14	6,26	5,52	4,37	3,85	3,9	6,56	16	18,97	13,46	11,53	15,47	12,99	15,53	9,22	3,46	6,47	5,76	5,26	7	5,48	8,48	8,14	13,56	13,6	16,97	15,33	13,48	11,2	13,53	10,86	5,08	4,65	8,47
93	5	1,72	5,79	3,64	3,68	6,33	12,5	12,56	11	10,9	13,42	12,76	11,05	7,92	8,51	3,93	6,15	5,6	3,45	3,77	4,09	6,16	13,93	17,73	12,72	10,42	14,43	12,26	14,01	8,98	3,35	6,12	5,37	4,94	5,83	4,59	6,88	7,4	11,92	13,25	15,38	13,75	11,28	9,91	13,03	10,41	4,74	4,44	7,77
93,2	5	1,9	5,89	2,76	2,77	6,12	11,55	11,32	10,08	9,8	12,55	11,64	9,61	7,81	8,24	4,06	5,94	6,11	2,89	3,74	4,4	6,11	11,96	16,12	12,38	8,62	14	11,42	13,07	8,23	3,87	5,41	4,85	4,71	5,8	3,88	5,97	7,3	10,18	12,63	13,67	12,93	10,06	8,42	12,42	9,23	6,03	4,33	8,38
93,4	5	1,65	6,3	2,36	1,81	6,38	10,6	9,79	8,71	8,74	11,91	10,92	8,4	7,2	7,51	3,91	6,08	6,64	3,36	2,96	4,45	5,04	11,01	14,35	11,44	7,45	12,46	10,96	11,02	7,67	3,42	4,65	3,83	4,2	5,4	3,22	5,27	6,58	9,21	11,49	11,45	11,61	8,59	7,16	11,2	7,7	6,22	3,97	8,86
93,6	5	0,21	5,34	2,03	1,98	5,72	9,06	7,61	6,55	7,69	11,01	9,43	7,74	6,36	6,55	3,11	6,91	5,81	2,88	1,96	4,61	4,55	10,85	12,43	10,11	6,85	11,15	9,66	9,69	7,43	3,48	4,36	4,19	3,95	5,2	2,69	4,44	4,85	8,38	9,76	10,19	10,58	7,64	6,05	9,9	6,88	4,95	3,03	9,53
93,8	5	0	5,92	1,47	3,36	4,49	8,32	6,25	4,62	7,15	9,34	8,34	6,55	5,83	7,17	1,33	6,51	5,32	2,25	1,3	4	3,51	11,33	10,7	8,48	5,14	9,47	8,39	7,72	6,96	2,39	4,15	2,77	3,51	5,34	2,43	3,84	3,82	6,78	8,4	8,82	8,67	6,71	5,8	7,68	5,18	4,27	2,51	8,38
94	5	0,87	5,75	0,49	3,48	3,45	8,11	5,3	4,66	5,89	8,44	7,16	5,19	4,9	6,92	0,18	5,34	3,47	2,07	0,8	3,96	1,43	10,59	9,28	6,52	4,07	7,09	6,88	5,8	6,01	1,7	4,61	1,67	3,07	4,72	2,51	3,98	2,85	5,07	6,77	6,75	7,07	4,98	4,81	6,05	4,14	2,73	1,22	7,83
94,2	5	1,48	5,74	0,12	2,91	2,37	6,45	3,87	3,42	4,91	6,03	5,14	4	4,01	5,93	0,32	4,32	2,58	1,11	0,69	2,5	0,39	9,12	7,58	4,74	2,94	5,16	5,16	4,62	4,75	0,96	4,61	0,58	1,71	4,31	1,65	4,42	3,16	4,66	5,1	4,52	5,91	4,79	2,89	4,34	3,83	1,46	0,31	7,23
94,4	5	1,55	4,99	0	2,49	1,56	5,06	2,68	2,4	3,8	4,36	3,73	2,88	3,08	4,9	0,06	3,39	1,77	0,6	0,5	1,79	0	7,47	5,75	3,33	2,01	3,56	3,74	3,3	3,7	0,5	4,03	0,15	1,14	3,65	1,2	3,79	2,56	3,71	3,59	3,04	4,47	3,78	1,88	2,97	2,93	0,67	0	5,96
94,6	5	1,39	3,79	0,13	1,87	0,9	3,52	1,64	1,48	2,62	2,79	2,41	1,83	2,11	3,57	0	2,36	1,07	0,24	0,31	1,14	0,07	5,39	3,88	2,07	1,22	2,16	2,4	2,09	2,56	0,19	3,06	0	0,66	2,71	0,77	2,85	1,83	2,62	2,24	1,79	3,01	2,65	1,06	1,79	2	0,18	0,07	4,33
94,8	5	0,99	2,12	0,52	1,04	0,38	1,83	0,75	0,68	1,35	1,34	1,16	0,88	1,08	1,94	0,13	1,23	0,48	0,04	0,15	0,54	0,59	2,9	1,96	0,96	0,55	0,98	1,16	0,99	1,33	0,03	1,72	0,14	0,28	1,49	0,37	1,59	0,98	1,38	1,04	0,78	1,52	1,39	0,43	0,8	1,02	0	0,54	2,34
95	5	0,36	0	1,17	0	0	0	0	0	0	0	0	0	0	0	0,45	0	0	0	0	0	1,57	0	0	0	0	0	0	0	0	0	0	0,56	0	0	0	0	0	0	0	0	0	0	0	0	0	0,12	1,39	0
[truncated: 48 more columns]

## Sheet: C5 Cq Results
Data step:	5			Show channel:	Thresholds:
Sample Group:	Default		Ch 1	No
Method:	Threshold		Ch 2	No
Smoothing:	ON		Ch 3	No
Smoothing window:	5		Ch 4	No
Baseline:	Trend		Ch 5	Yes	267,46
Baseline range start:	3
Baseline range end:	7
Well	Fluorophore	Sample Type	Sample Name	Target	Cq	Quantity	Omitted	Description
A01-Ch5	SYBR	Empty			Non Numérique	0
A02-Ch5	SYBR	Empty			Non Numérique	0
A03-Ch5	SYBR	Empty			Non Numérique	0
A04-Ch5	SYBR	Empty			Non Numérique	0
A05-Ch5	SYBR	Empty			Non Numérique	0
A06-Ch5	SYBR	Empty			Non Numérique	0
A07-Ch5	SYBR	Unknown	mtl-d1-M1	Mcytb	21,28	Non Numérique
A08-Ch5	SYBR	Unknown	mtl-d5	Mcytb	20,3	Non Numérique
A09-Ch5	SYBR	Unknown	mtl-d10	Mcytb	19,2	Non Numérique
A10-Ch5	SYBR	Unknown	gill-d1	Mcytb	26,24	Non Numérique
A11-Ch5	SYBR	Unknown	gill-d5	Mcytb	28,03	Non Numérique
A12-Ch5	SYBR	Unknown	gill-d10		26,79	Non Numérique
A13-Ch5	SYBR	NTC	H2O+primer	Mcytb	36,7	0
A14-Ch5	SYBR	Negative Control	Only-H2O		Non Numérique	0
A15-Ch5	SYBR	Empty			Non Numérique	0
A16-Ch5	SYBR	Empty			Non Numérique	0
B01-Ch5	SYBR	Empty			Non Numérique	0
B02-Ch5	SYBR	Empty			Non Numérique	0
B03-Ch5	SYBR	Empty			Non Numérique	0
B04-Ch5	SYBR	Empty			Non Numérique	0
B05-Ch5	SYBR	Empty			Non Numérique	0
B06-Ch5	SYBR	Empty			Non Numérique	0
B07-Ch5	SYBR	Unknown	mtl-d1-M1	Mcytb	20,55	Non Numérique
B08-Ch5	SYBR	Unknown	mtl-d5	Mcytb	19,86	Non Numérique
B09-Ch5	SYBR	Unknown	mtl-d10	Mcytb	19,2	Non Numérique
B10-Ch5	SYBR	Unknown	gill-d1	Mcytb	25,75	Non Numérique
B11-Ch5	SYBR	Unknown	gill-d5	Mcytb	27,28	Non Numérique
B12-Ch5	SYBR	Unknown	gill-d10		26,29	Non Numérique
B13-Ch5	SYBR	NTC	H2O+primer	Mcytb	34,68	0
B14-Ch5	SYBR	Negative Control	Only-H2O		Non Numérique	0
B15-Ch5	SYBR	Empty			Non Numérique	0
B16-Ch5	SYBR	Empty			Non Numérique	0
C01-Ch5	SYBR	Empty			Non Numérique	0
C02-Ch5	SYBR	Empty			Non Numérique	0
C03-Ch5	SYBR	Empty			Non Numérique	0
C04-Ch5	SYBR	Empty			Non Numérique	0
C05-Ch5	SYBR	Empty			Non Numérique	0
C06-Ch5	SYBR	Empty			Non Numérique	0
C07-Ch5	SYBR	Unknown	mtl-d1-M1	Mcytb	20,91	Non Numérique
C08-Ch5	SYBR	Unknown	mtl-d5	Mcytb	19,81	Non Numérique
C09-Ch5	SYBR	Unknown	mtl-d10	Mcytb	19,09	Non Numérique
C10-Ch5	SYBR	Unknown	gill-d1	Mcytb	25,58	Non Numérique
C11-Ch5	SYBR	Unknown	gill-d5	Mcytb	27,23	Non Numérique
C12-Ch5	SYBR	Unknown	gill-d10		26,38	Non Numérique
C13-Ch5	SYBR	NTC	H2O+primer	Mcytb	34,26	0
C14-Ch5	SYBR	Negative Control	Only-H2O		Non Numérique	0
C15-Ch5	SYBR	Empty			Non Numérique	0
C16-Ch5	SYBR	Empty			Non Numérique	0
D01-Ch5	SYBR	Empty			Non Numérique	0
D02-Ch5	SYBR	Empty			Non Numérique	0
D03-Ch5	SYBR	Empty			Non Numérique	0
D04-Ch5	SYBR	Empty			Non Numérique	0
D05-Ch5	SYBR	Empty			Non Numérique	0
D06-Ch5	SYBR	Empty			Non Numérique	0
D07-Ch5	SYBR	Reference Gene	mtl-d1-M1	28SrRNA	14,31	0
D08-Ch5	SYBR	Reference Gene	mtl-d5	28SrRNA	14,28	0
D09-Ch5	SYBR	Reference Gene	mtl-d10	28SrRNA	14,03	0
D10-Ch5	SYBR	Reference Gene	gill-d1	28SrRNA	16,38	0
D11-Ch5	SYBR	Reference Gene	gill-d5	28SrRNA	16,46	0
D12-Ch5	SYBR	Reference Gene	gill-d10	28SrRNA	16,18	0
D13-Ch5	SYBR	NTC	H2O+primer	28SrRNA	32,48	0
D14-Ch5	SYBR	Negative Control			Non Numérique	0		Only-H2O
D15-Ch5	SYBR	Empty			Non Numérique	0
D16-Ch5	SYBR	Empty			Non Numérique	0
E01-Ch5	SYBR	Empty			Non Numérique	0
E02-Ch5	SYBR	Empty			Non Numérique	0
E03-Ch5	SYBR	Empty			Non Numérique	0
E04-Ch5	SYBR	Empty			Non Numérique	0
E05-Ch5	SYBR	Empty			Non Numérique	0
E06-Ch5	SYBR	Empty			Non Numérique	0
E07-Ch5	SYBR	Reference Gene	mtl-d1-M1	28SrRNA	14,56	0
E08-Ch5	SYBR	Reference Gene	mtl-d5	28SrRNA	14,42	0
E09-Ch5	SYBR	Reference Gene	mtl-d10	28SrRNA	14,18	0
E10-Ch5	SYBR	Reference Gene	gill-d1	28SrRNA	16,25	0
E11-Ch5	SYBR	Reference Gene	gill-d5	28SrRNA	16,4	0
E12-Ch5	SYBR	Reference Gene	gill-d10	28SrRNA	16,86	0
E13-Ch5	SYBR	NTC	H2O+primer	28SrRNA	31,26	0
E14-Ch5	SYBR	Negative Control			Non Numérique	0
E15-Ch5	SYBR	Empty			Non Numérique	0
E16-Ch5	SYBR	Empty			Non Numérique	0
F01-Ch5	SYBR	Empty			Non Numérique	0
F02-Ch5	SYBR	Empty			Non Numérique	0
F03-Ch5	SYBR	Empty			Non Numérique	0
F04-Ch5	SYBR	Empty			Non Numérique	0
F05-Ch5	SYBR	Empty			Non Numérique	0
F06-Ch5	SYBR	Empty			Non Numérique	0
F07-Ch5	SYBR	Reference Gene	mtl-d1-M1	28SrRNA	14,53	0
F08-Ch5	SYBR	Reference Gene	mtl-d5	28SrRNA	14,41	0
F09-Ch5	SYBR	Reference Gene	mtl-d10	28SrRNA	14,02	0
F10-Ch5	SYBR	Reference Gene	gill-d1	28SrRNA	16,49	0
F11-Ch5	SYBR	Reference Gene	gill-d5	28SrRNA	16,94	0
F12-Ch5	SYBR	Reference Gene	gill-d10	28SrRNA	16,27	0
F13-Ch5	SYBR	NTC	H2O+primer	28SrRNA	33,02	0
F14-Ch5	SYBR	Negative Control			Non Numérique	0
F15-Ch5	SYBR	Empty			Non Numérique	0
F16-Ch5	SYBR	Empty			Non Numérique	0

## Sheet: M5 Melt Curve Data
Sample Group:	Default		Show channel:
Smoothing:	ON		Ch 1	No
Smoothing window:	9		Ch 2	No
Low limit	63,5		Ch 3	No
High limit	91,5		Ch 4	No
Max # of peaks:	1		Ch 5	Yes
Peak threshold:	10
Temp	Channel	A1	A2	A3	A4	A5	A6	A7	A8	A9	A10	A11	A12	A13	A14	A15	A16	B1	B2	B3	B4	B5	B6	B7	B8	B9	B10	B11	B12	B13	B14	B15	B16	C1	C2	C3	C4	C5	C6	C7	C8	C9	C10	C11	C12	C13	C14	C15	C16
60	5	129,89	117,26	122,39	127,98	130,95	160,45	5648,52	7028,71	9361,38	5246,33	6574,98	4641,8	1494,4	136,73	141,5	136,32	137,79	149,66	148	153,99	166,41	223,3	7253,73	8733,07	10016,74	6368,84	9098,77	5031,48	2205,2	240,66	197,71	168,61	143,98	172,93	192,67	195,58	211,44	285,19	5708,36	8714,42	10518,58	5619,23	8056,82	4552,95	2472,12	214,48	188,28	152,96
60,2	5	129,61	116,68	122,22	127,96	130,17	159,13	5642,83	7032,01	9324,38	5244,98	6582,54	4636,04	1492,2	135,86	139,51	134,45	137,31	148,97	147,5	153,43	164,54	220,77	7220,38	8698,73	9978,93	6342,02	9097,19	5044,7	2205,48	238,08	196,45	167,56	143,57	171,95	191,5	195,37	211,19	282,96	5666,72	8695,24	10498,86	5606,42	8033,92	4554,28	2472,78	212,4	185,4	152,51
60,4	5	128,98	115,97	121,76	127,68	129,39	157,74	5631,2	7024,56	9283,01	5237,43	6579,89	4627,29	1488,14	134,92	137,71	132,73	136,65	147,91	146,69	152,57	162,94	218,46	7186,61	8661,48	9937,55	6313,9	9086,43	5048,46	2203,41	235,64	195,02	166,28	142,89	170,75	190,26	194,78	210,61	280,74	5626,96	8670,16	10471,6	5590,95	8005,98	4551,35	2470,83	210,28	182,67	151,76
60,6	5	127,98	115,12	121,02	127,15	128,61	156,29	5613,63	7006,35	9237,27	5223,7	6567,05	4615,55	1482,23	133,92	136,13	131,16	135,83	146,51	145,55	151,41	161,6	216,38	7152,44	8621,31	9892,59	6284,49	9066,5	5042,76	2198,98	233,35	193,4	164,77	141,94	169,35	188,96	193,82	209,71	278,53	5589,1	8639,16	10436,82	5572,84	7973,03	4544,17	2466,25	208,11	180,09	150,7
60,8	5	126,62	114,13	120	126,36	127,83	154,77	5590,12	6977,38	9187,16	5203,79	6544,02	4600,83	1474,46	132,85	134,75	129,75	134,83	144,75	144,11	149,96	160,52	214,52	7117,86	8578,21	9844,06	6253,78	9037,4	5027,59	2192,19	231,21	191,59	163,03	140,71	167,74	187,6	192,48	208,49	276,33	5553,14	8602,25	10394,51	5552,08	7935,06	4532,73	2459,05	205,9	177,66	149,33
61	5	124,65	112,43	118,43	124,99	128,14	153,37	5560,35	6930,25	9118,16	5172,09	6506,54	4580,69	1464	132,59	134,13	128,8	133,86	142,33	142,55	148,24	159,68	213	7088,7	8525,98	9787,79	6219,27	8989,64	4994,8	2181,57	229,36	188,65	160,76	139,49	166,17	186,51	189,89	206,04	273,28	5503,63	8546,02	10331,53	5528,47	7897,23	4513,75	2445,1	202,98	175,13	146,99
61,2	5	122,31	110,75	116,63	123,49	126,65	150,95	5517,2	6874,69	9059,85	5136,71	6470,53	4561,15	1450,86	130,4	132,85	127,04	132,07	139,7	140,46	146,09	159,29	211,36	7052,07	8487,75	9721,12	6191,25	8943,04	4953,78	2167,9	227,91	186,22	158,76	136,89	163,3	184,88	188,34	204,87	271,67	5494,45	8503,61	10276,62	5501,07	7857,31	4495,48	2434,38	200,29	173,29	144,65
61,4	5	120,66	110,2	114,64	123,1	124,36	149,4	5487,15	6818,72	9002,02	5104,96	6432,8	4537,51	1439,93	128,14	131,25	126,46	130,05	138,57	137,94	143,48	158,68	209,93	7016,07	8427,58	9669,04	6171,4	8900,64	4928,56	2152,72	225,51	185,37	156,95	134,3	162,18	182,59	186,97	204,17	270,05	5460,58	8462,27	10223,75	5456,49	7793,21	4471,68	2422,96	198,73	171,16	143,67
61,6	5	119,42	109,25	113,22	122,78	122,39	148,18	5448,19	6778,56	8940,22	5071,41	6381,89	4516,24	1430,03	126,3	130,94	126,17	128,11	137,11	135,75	141,88	157,06	208,5	6968,97	8377,69	9623,2	6114,74	8842,73	4904,48	2138,4	223,8	183,71	154,58	133,27	159,88	179,93	184,63	200,92	268,27	5433,57	8417,49	10148,15	5425,29	7741,84	4449,48	2410,4	196,08	169,24	142,39
61,8	5	118,81	109,12	112,43	121,58	121,61	147,1	5407,66	6743,15	8897,84	5035,84	6339,44	4494,04	1417,59	124,9	128,34	124,31	127,58	136,09	134,8	140,32	154,43	208,12	6909,41	8306,72	9568,91	6091,91	8802,98	4891,09	2123,6	220,42	182,58	153,63	131,87	158,76	177,66	181,77	197,52	264,54	5397,09	8350,8	10075,51	5387,68	7705,79	4431,42	2395,24	194,08	168,14	140,94
62	5	117,33	108,43	111,35	120,85	121,11	145,99	5365,7	6705,82	8836,98	5004,28	6295,92	4462,19	1406,39	124,08	126,76	123,78	126,75	135,71	133,26	139,01	151,66	205,9	6854,73	8240,35	9510,43	6053,31	8773,72	4878,63	2105,16	218,8	180,5	151,75	130,64	157,14	176,74	179,47	194,32	263,59	5359,44	8303,12	9993,16	5349,31	7672,5	4407,07	2378,76	192,67	166,92	138,98
62,2	5	116,32	106,88	109,93	119,94	120,39	145,72	5330,78	6648,73	8774,76	4982,37	6276,07	4435,26	1393,45	123,15	126	121,03	125,9	135,22	131,99	138,58	149,67	203,97	6797,02	8173,47	9440,67	6018,2	8727,26	4854,67	2088,92	216,67	178,17	149,87	129,14	155,9	175,32	178,33	193,38	261,99	5337,81	8231,84	9931,05	5302,04	7637,49	4382,61	2359,77	190,22	165,85	137,48
62,4	5	116,97	105,84	109,51	119,06	120,14	145,03	5288,79	6603,51	8720,58	4951,33	6238,4	4408,95	1379,13	124,01	124,75	119,24	124,5	134,93	131,22	138,59	147,89	202,07	6759,53	8102,57	9365,74	5951,31	8678,53	4819,88	2075,8	215,17	177,24	148,47	128,06	155,09	173,59	176,42	191,17	259,78	5304,78	8151,33	9857,59	5269,11	7565,75	4355,68	2344,76	189,46	164,91	136,91
62,6	5	115,2	104,48	108,3	117,73	119,4	143,95	5250,51	6546,78	8659,38	4927	6183,84	4381,29	1365,39	124,23	125,18	118,09	124,26	132,65	130,12	137,82	147,33	199,93	6687,39	8042,79	9292,28	5906,25	8624,78	4781,59	2064,29	214,06	175,83	146,66	127,03	152,67	172,53	174,47	189,86	258,18	5262,35	8088,55	9799,76	5251,57	7515,78	4328,11	2329,25	188,73	164,17	135,89
62,8	5	113,23	102,68	106,98	115,77	118,02	142,35	5211,72	6483,49	8577,77	4901,44	6136,56	4353,14	1351,1	122,21	123,7	116,56	123,18	131,05	128,57	136,55	147,17	197,51	6639,48	8005,08	9216,72	5885,77	8574,53	4742,37	2051,09	212,19	174,29	144,79	124,9	150,21	170,51	172,95	188,84	255,92	5231,21	8029,56	9743,37	5226,55	7470,62	4300,83	2315,5	186,93	162,02	134,82
63	5	111,62	101,69	105,78	115,07	115,68	141,72	5172,16	6427,52	8500,79	4868,78	6083,76	4324,56	1338,6	121,04	123,52	115,67	122,28	130,34	128,06	135,28	147,35	196,08	6582,43	7944,38	9151,98	5850,17	8508,02	4711,81	2039,3	210,31	172,49	144,79	123,46	149,85	168,83	172,42	188,5	253,94	5173,09	7956,9	9662,84	5187,39	7406,32	4273,06	2300,4	185,7	161,08	134,07
63,2	5	111,12	101,05	105,7	113,67	113,85	140,43	5127,4	6373,7	8433,47	4833,98	6031,6	4300,11	1326,04	119,33	124	116,76	121,98	129,74	128,28	134,42	146,86	194,48	6544,39	7894,11	9094,18	5835,59	8439,76	4689,41	2026,44	207,92	171,29	142,91	124,22	147,82	166,85	171,6	187,09	252,29	5113,95	7863,98	9563,32	5154,04	7353,09	4251,24	2288,46	183,5	160,77	132,13
63,4	5	109,93	100,31	105,41	112,9	113,25	139,83	5088,46	6318,41	8379,99	4795,76	5997,78	4278,37	1313,53	117,89	122,54	116,53	121,18	129,46	128,44	132,45	145,4	193,89	6494,96	7832,1	9033,33	5806,21	8391,44	4672,42	2013,95	204,04	169,44	141,82	122,49	147,05	165,5	170,71	185,86	249,05	5064,98	7795,66	9479	5107,88	7329,7	4231,97	2275,92	182,42	160,8	132,18
63,6	5	108,17	99,79	103,73	112,72	111,78	138,85	5035,66	6253,41	8316,25	4760,91	5972,53	4245,97	1298,85	115,1	120,96	115,66	119,64	128,6	126,96	131,28	144,12	192,17	6475,34	7766,21	8986,42	5777,18	8323,64	4643,81	1996,61	202,49	167,5	140,07	121,85	144,69	164,76	169,68	185,02	246,74	5024,14	7743,47	9390,5	5054,04	7271,96	4208,17	2258,5	181,66	159,04	130,62
63,8	5	107,74	98,67	102,96	112,45	110,31	137,87	4993	6185,59	8249,7	4726,09	5953,37	4216,84	1284,73	113,79	119,96	112,98	118,94	127,6	124,76	129,89	143,07	190,99	6427,74	7701,45	8919,01	5738,52	8259,24	4616,14	1982,33	201,32	166	139,32	119,63	143,08	163,65	168,67	184,87	245,06	4988,09	7681,98	9324,88	5011,8	7211,76	4184,67	2239,2	179,25	157,06	128,8
64	5	107,95	98,11	102,21	111,09	109,65	136,92	4950,45	6150,9	8162,63	4692,21	5914,85	4188,4	1270,61	112,84	117,55	111,45	117,25	125,97	123,11	128,29	140,41	189,37	6367,2	7641,07	8840,48	5664,33	8197,32	4583,57	1963,1	200,65	164,18	139,32	118,3	141,67	162,12	167,01	181,97	242,5	4948,03	7629,34	9270,08	4980,95	7138,59	4156,44	2223,04	177,69	155,82	127,39
64,2	5	107,91	97,38	100,68	110,1	108,54	135,4	4915,12	6110,06	8113,97	4663,39	5883,79	4162,35	1255,93	113,1	116,83	110,85	115,57	124,09	122,04	125,8	138,08	187,26	6289,29	7590,28	8751,58	5617,55	8151,4	4546,35	1945,21	200,33	163,01	137,18	117,75	139,73	160,59	164,23	180,45	239,85	4901,82	7587,54	9231,89	4965,57	7095,03	4129,11	2206,42	176,34	152,74	126,93
64,4	5	107,41	96,54	99,99	108,05	108,14	133,85	4884,25	6061,43	8046,75	4635,66	5838,26	4134,54	1240,71	112,7	114,06	109,15	113,61	122,01	120,41	123,91	136,88	185,01	6233,97	7541,6	8678,51	5576,92	8103,96	4509,86	1926,7	199,89	161,38	135,86	116,31	138,79	158,93	162,23	177,34	237,67	4859,37	7533,16	9173,18	4936,95	7051,92	4099,87	2189,02	174,24	149,64	125,9
64,6	5	106,53	96,05	99,05	107,61	107,57	133,42	4848,93	6026,95	7990,92	4608,35	5787,48	4106,27	1226,81	112,17	113,46	106,76	112,95	120,52	119,84	122,37	135,39	183,93	6167,27	7469,99	8619,95	5524,63	8054,5	4474,53	1911,36	198,87	159,52	134,11	115,98	138,04	156,67	160,8	175,67	236,53	4829,42	7463,39	9092,11	4902,39	7001,16	4068,34	2170,05	174,22	147,79	124,59
64,8	5	105,98	95,69	99,05	106,98	107,13	131,97	4812,29	5987,55	7945,74	4576,84	5735,72	4084,56	1213,1	111,75	113,19	107,12	112,93	120,59	119,75	122,04	135,4	181,73	6117,64	7408,08	8565,36	5500,17	8004,91	4448,05	1894,28	196,41	159,28	132,64	116,72	136,84	154,99	159,18	173,66	235,32	4796,07	7401,38	9005,61	4868,49	6964,81	4045,61	2152,3	172,37	147,73	122,8
65	5	104,3	94,73	99,04	106,24	106,87	131,58	4775,08	5931,33	7902,97	4545,09	5697,84	4058,91	1200,3	111,42	112,4	107,35	111,49	119,43	118,37	121,11	134,76	179,99	6054,72	7337,75	8504,59	5480,17	7956,53	4421,82	1880,38	194,36	157,94	130,94	114,9	135,49	154,38	157,74	172,01	232,06	4769,46	7327,86	8930,72	4838,69	6933,58	4020,19	2137,53	170,57	147,12	122,52
65,2	5	102,87	94,49	98,08	105,29	105,83	131	4728,38	5875,3	7853,6	4511,59	5657,83	4029,31	1186,26	110,24	112,7	106,37	110,81	118,97	117,52	120,88	134,22	178,81	6005,4	7269,04	8446,8	5454,74	7882,82	4391,83	1860,71	192,34	157,3	130,2	113,67	134,21	153,84	157,26	171,26	230,47	4726,85	7261,02	8853,14	4794,95	6864,99	3994,1	2120,6	169,4	145,69	120,83
65,4	5	101,58	92,96	97,93	105,64	104,62	130,57	4688,13	5824,27	7797,52	4480,75	5624,42	3999,59	1172,2	109,66	112,05	106,34	109,93	118,76	114,98	119,22	133,98	177,43	5959,48	7201,52	8379,44	5410,38	7823,94	4365,79	1845,74	191,03	157,02	130,56	112,61	134,03	152,88	156,31	170,66	228,65	4687,63	7223,43	8774,04	4755,08	6809,32	3964,23	2100,14	167,45	145,87	119,66
65,6	5	101	92,16	97,52	104,38	103,71	129,41	4645,69	5786,2	7727,36	4444,39	5593,25	3965,17	1158,03	108,32	111,42	106,49	109,03	117,86	113,57	118,5	132,45	175,55	5908,81	7140,65	8296,49	5354,74	7763,64	4329,75	1823,85	189,16	154,64	130,16	112,02	133,22	151,98	155,27	168,85	225,88	4636,79	7172,39	8700,68	4713,07	6748,2	3930,19	2079,85	166,16	146,36	118,8
65,8	5	100,49	91,31	96,09	102,72	103,07	127,86	4601,34	5738,55	7676,7	4409,83	5557,69	3932,72	1143,97	108,49	112,14	106,34	108,02	117,27	112,08	116,79	130,28	174,26	5874,47	7083,1	8193,05	5301,59	7716,4	4291,17	1804,63	186,86	153,61	128,92	112,06	132,15	150,36	152,75	167,56	222,45	4584,25	7101,87	8631,28	4681,57	6697,98	3896,34	2056,93	165,16	145,68	118,54
66	5	99,8	90,72	94,54	101,72	102,67	125,68	4556,87	5684,31	7602,57	4372,25	5507,04	3897,07	1130,36	107,62	110,96	104,15	106,23	115,7	110,87	116,54	128,72	173,2	5827,61	7009,1	8114,14	5240,69	7652,02	4258,73	1785,66	185,41	150,92	128,14	110,7	130,59	148,86	151,1	165,8	220,66	4538,12	7047,5	8540,85	4638,64	6648,93	3860,75	2035,1	163,64	144,86	117,88
66,2	5	99,48	90,6	93,31	100,82	102,07	124,05	4515,63	5632,28	7520,8	4340,33	5463,69	3864,7	1116,67	106,08	109,62	103,07	104,78	115,16	110,21	115,67	127,66	172,94	5771,88	6944,44	8050,8	5181,65	7592,95	4226,37	1769,45	184,05	148,63	126,6	110,85	129,36	146,77	150,23	165,11	218,18	4493,32	6973,67	8465,31	4598,26	6594,88	3829,7	2012,9	163,46	143,09	117,33
66,4	5	98,91	89,53	91,84	99,27	99,91	122,23	4471,2	5564,87	7436,18	4301,71	5418,01	3834,66	1100,93	104,45	107,61	102,48	103,43	115,13	110,12	115,1	127,21	170,75	5708,85	6883,97	7981,69	5139,73	7532,75	4190,51	1749,52	182,02	146,44	125,81	109,74	128,05	145,06	148,86	162,79	216,17	4454,73	6903,36	8400,2	4561,34	6547,07	3799,37	1990,36	160,77	141,59	116,16
66,6	5	97,52	87,92	91,24	98,05	99,13	120,54	4427,54	5495,24	7362,71	4266,29	5361,03	3802,11	1085,94	103,72	104,56	101,14	102,42	113,61	108,8	113,82	125,83	168,82	5644,87	6813,91	7908,71	5117,64	7468,63	4154,83	1731,91	180,58	143,99	124,4	107,68	125,65	144,14	147,68	161,3	214,46	4414,19	6815,93	8345,05	4529,35	6491,25	3771,74	1975,44	158,29	138,62	114,85
66,8	5	96,92	87,34	90,72	96,73	98,24	118,86	4381,93	5432,41	7301,94	4231,51	5315,63	3771,51	1071,47	102,9	102,75	99,18	101,48	112,29	108,97	112,29	125,41	167,44	5576,34	6757,27	7841,53	5075,26	7397,65	4121,24	1711,92	177,53	142,79	123,01	105,88	123,9	143,7	146,04	159,28	214,11	4366,2	6737,06	8294,43	4489,33	6422,3	3743,77	1959,25	155,71	136,12	112,77
67	5	95,23	85,83	90,02	96,22	97,1	118,42	4338,63	5374,89	7224,45	4194,91	5274,81	3740,58	1056,17	101,19	100,34	97,73	99,89	110,53	107,85	110,14	124,1	165,48	5531,26	6680,86	7788,08	5046,75	7334,41	4082,99	1694,97	175,62	142,88	121,39	104,02	123,13	141,93	143,94	156,88	212,07	4328,78	6696,53	8224,88	4449,42	6378,62	3711,18	1940,6	154,18	134,56	110,58
67,2	5	92,96	85,26	89,51	94,79	95,76	117,09	4285,69	5321,02	7162,42	4160,66	5237,09	3708,24	1042,08	99,56	100,18	97,27	99,08	108,5	106,52	109,46	123,17	163,12	5472,55	6613,52	7732,34	5018,37	7271,77	4044,29	1674,87	172,96	142,09	119,74	103,52	121,14	140,77	142,44	155,58	210,09	4275,71	6630,88	8146,44	4405,14	6325,96	3676,62	1921,91	153,1	133,61	110,12
67,4	5	91,24	84,03	89,52	94,31	95,67	117,05	4240,11	5268,71	7095,52	4120,75	5183,8	3675,19	1029,3	99,39	100,48	96,68	98,28	107,49	105,99	107,59	121,79	161,82	5415,12	6536,83	7654,52	4973,65	7217,06	4005,32	1654,13	171,91	141,08	118,16	103,27	119,37	138,94	140,62	154,56	207,92	4222,59	6556,1	8059,44	4359,87	6273,55	3639,49	1897,68	151,13	133,05	110,27
67,6	5	89,84	82,84	88,84	93,6	95,86	117	4188,86	5218,32	7027,18	4075,31	5123,43	3638,88	1018,25	98,83	99,52	96,06	97,3	106,29	105,14	107,4	120,51	161,34	5345,53	6459,78	7580,69	4930,29	7150,26	3968,36	1635,46	170,6	139,56	116,37	102,02	117,14	136,87	139,72	153,25	206,77	4164,74	6489	7974,56	4314,52	6221,21	3603,23	1873,51	148,9	131,87	110,1
67,8	5	89,84	82,15	88,24	92,66	94,79	116,91	4138,9	5160,08	6939,4	4032,4	5068,49	3601,29	1004,43	97,44	98,61	95,59	96,03	106,53	103,96	106,72	118,97	160,95	5281,5	6404,51	7510,39	4871,48	7084,3	3929,28	1613,81	169,78	138,49	115,13	101,07	117,21	135,7	140,51	152,08	205,28	4105,4	6421,86	7898,4	4268,67	6169,35	3566,52	1850,83	147,93	129,85	110
68	5	88,96	80,79	86,61	91,33	94,06	116,43	4085,79	5091,49	6864,18	3987,14	5010,64	3558,15	990,8	96,17	96,76	94,22	96,45	105,86	103,12	105,5	117,76	159,55	5207,41	6334,18	7424,27	4812,03	7028,94	3883,1	1593,2	167,82	136,94	114,06	99,56	116,6	134,56	139,81	149,85	203,29	4054,9	6351,57	7809,05	4220,87	6112,45	3527,13	1828,42	147,01	127,25	109,09
68,2	5	87,51	79,65	84,97	91,16	94,12	115,14	4034,19	5025,38	6805,9	3941	4953,19	3515,84	977,88	95,77	95,34	93,09	96,03	105,4	101,39	104,44	116,68	157,78	5128,01	6257,24	7325,34	4749,77	6946,04	3836,09	1573,42	166,28	134,61	113,66	98,81	115,75	133,15	138,55	149,3	202,23	3995,7	6280,26	7728,5	4175,24	6043,09	3487,04	1810,23	145,98	125,68	107,48
68,4	5	86,95	79,84	84,3	89,71	93,04	113,67	3975,73	4951,39	6740,04	3892,53	4911,93	3473,18	963,86	95,3	93,94	91,85	94,62	104,7	100,69	103,25	115,95	155,68	5053,41	6181,84	7230,84	4680,86	6868,13	3787,69	1554,28	164,55	133,19	113,2	97,82	115,43	132,76	136,36	147,43	201,01	3938,72	6192,58	7655,84	4123,89	5982,48	3439,58	1788,23	144,96	124,8	105,98
68,6	5	85,7	79,46	83,28	88,3	91,32	113,35	3917,06	4882,41	6658,93	3847,68	4862,1	3432,19	948,79	93,59	93,14	90,8	93,46	103,51	99,89	101,55	114,16	153,24	4980,79	6095,9	7153,4	4622,69	6782,99	3737,39	1533,27	163,08	133,09	112,82	96,41	115,41	132	135,23	146,16	198,1	3879,78	6119,02	7562,66	4074,31	5917,69	3392,63	1768,03	144,94	123,8	104,65
68,8	5	85,17	80,01	82,28	87,28	89,92	111,93	3852,76	4815,87	6588,95	3803,71	4814,71	3390,59	934,43	92,96	93,2	91,31	92,84	102,17	99,34	101,7	113,76	149,72	4906,14	6009,73	7092,6	4566,51	6710,63	3691,21	1512,26	162,21	132,06	111,22	96,86	115,36	130,81	133,96	145,36	195,56	3821,42	6015,11	7467,31	4024,94	5842,6	3346,4	1743,4	144,7	123,24	103,68
69	5	85,21	79,51	81,87	87,4	89,65	111,16	3799,29	4755,13	6509,32	3755,78	4763,08	3344,73	920,19	93,73	93,67	90,57	91,79	101,36	98,72	101	113,08	147,78	4841,23	5934,43	7018,16	4513,34	6635,45	3636,79	1491,1	161,54	130,95	109,84	96,45	114,56	129,78	132,51	143,38	193,65	3762,87	5905,89	7364,15	3972,58	5763,14	3300,01	1715,99	143,17	123,63	102,64
69,2	5	85,57	77,98	81,4	87,47	89,35	109,36	3744,16	4695,61	6430,48	3710,05	4708,81	3302,91	906,81	92,93	93,68	90	92,04	100,62	98,54	100,96	110,94	146,08	4780,84	5865,61	6938,02	4465,38	6573,45	3589,77	1472,81	159,62	130,1	109,21	95,65	114,14	128,21	131,57	141,51	192,45	3700,84	5806,56	7275,19	3924,93	5698,86	3259,81	1688,94	141,14	123,62	101,33
69,4	5	87,33	77,46	80,77	87,36	88,21	107,76	3688,66	4631,42	6341,72	3664,79	4658,6	3262,12	890,5	91,24	92,71	88,71	91,15	99,83	97,26	100,64	109,28	144,81	4716,31	5796,58	6864,35	4404,03	6500,32	3544,68	1452,4	158,2	129,16	108,2	94,21	114,31	127,08	130,95	140,37	191,56	3647,76	5733,93	7178,88	3875,11	5640,65	3216,65	1665,73	139,72	122,6	99,41
69,6	5	87,28	76,55	80,13	86,42	87,63	106,6	3634,15	4570,3	6264,85	3616,56	4603,53	3216,52	875,57	89,79	92,11	87,15	91,11	97,85	96,82	99,36	107,91	143,77	4647,03	5706,79	6781,22	4348,96	6442,24	3496,28	1428,73	155,92	127,69	107,24	93,54	112,41	126,08	128,78	138,51	189	3591,9	5663,08	7084,44	3825,36	5582,45	3177,09	1639,94	138,02	120,98	98,4
69,8	5	86,97	75,85	79,11	85,54	87,03	105,42	3575,45	4498,02	6181,08	3565,94	4548,34	3171,33	855,67	88,27	92,16	86,16	89,79	97,28	95,4	98,19	106,57	142,45	4564,87	5609,38	6678,21	4290,37	6367,1	3447,04	1404,62	153,56	126,51	105,29	93,36	110,39	125,19	126,43	138,71	187,17	3532,96	5581,84	6996,43	3773,4	5531,31	3137,95	1613,14	135,94	119,21	98,17
70	5	85,76	75,06	78,48	83,98	86,23	103,81	3510,04	4419,76	6087,64	3515,16	4490,67	3129,7	831,57	87,25	90,73	83,87	88,2	96,61	94,17	96,89	104,91	141,18	4487,44	5517,05	6573,1	4232,26	6291,02	3398	1377,09	151,88	125,59	104,37	93,7	108,87	124,56	124,75	137,75	185,93	3471,56	5509,01	6905,89	3715,86	5480,86	3095,33	1582,39	133,58	117,88	97,99
70,2	5	83,89	73,75	77,78	83,3	84,45	102,39	3444,68	4342,4	5983,72	3466,17	4434,4	3085,29	803,32	85,47	89,1	82,16	87,64	95,7	92,55	95,94	104,33	139,1	4398,57	5418,84	6466,99	4170,26	6200,03	3349,03	1342,79	149,03	124,6	103,15	92,85	106,91	123,45	124,05	135,39	182,99	3405,94	5442,74	6795,59	3661,84	5404,86	3049,99	1548,68	131,53	115,9	97,73
70,4	5	82,36	73,1	77,78	82,06	84,13	101,49	3379,1	4258,55	5870,53	3413,75	4371,99	3038,73	770,92	84,61	87,16	81,23	86,95	94,46	91,74	95,84	104,13	137,13	4316,88	5317,46	6362,4	4109,02	6105,82	3295,32	1307,58	147,33	122,52	100,98	90,84	106,25	122,22	123,23	133,27	180,34	3342,59	5347,93	6679,28	3608,35	5318,45	2998,71	1508,32	130,29	114,06	96,06
70,6	5	80,14	72,31	76,83	81,77	83,82	100,65	3309,56	4171,45	5760,48	3362,25	4311,65	2989,2	733,44	83,55	85,62	79,71	86,2	93,58	90,22	95,03	103,03	136,01	4235,21	5226,13	6235,58	4050,44	6013,16	3238,88	1269,78	145,84	121,75	100,65	89,48	105,14	121,27	122,01	131,07	177,41	3277,6	5239,85	6543,7	3556,67	5235,93	2946,85	1465,86	128,31	113,43	95,27
70,8	5	78,05	70,45	76,06	80,41	83,04	99,04	3240,91	4082,69	5662,37	3312,49	4246,95	2941,11	689,86	82,19	84,51	78,9	85,17	92,47	89,84	93,84	102,29	133,59	4153	5123,76	6110,49	3987,9	5936,41	3188,16	1228,74	143,77	121,28	101,45	88,43	105,56	120,02	121,74	130,01	174,71	3208,28	5126,91	6401,01	3506,72	5150,36	2895,17	1417,1	127,33	111,95	94
71	5	77,35	69,88	74,99	80	81,78	98,1	3170,14	3990,17	5562,5	3258,27	4184,37	2891,25	639,13	81,37	83,69	79,64	83,56	91,53	88,35	92,98	101,91	132,84	4065,72	5009,35	5990,99	3920,83	5854,09	3136,8	1179,85	142,86	120,3	101,33	86,64	105,41	118,53	120,64	129,86	173,05	3139,47	5013,05	6274,25	3452,57	5074,14	2841,51	1364,01	126,1	111,28	93,37
71,2	5	76,61	69,97	74,25	79,82	80,65	97,12	3101,43	3900,99	5477,33	3201,39	4122,02	2834,92	582,39	80,83	83,52	80,09	82,34	90,84	88,41	91,83	101,56	131,96	3977,15	4891,54	5875,85	3853,55	5770,77	3077,92	1122,42	142,17	118,32	101,33	86,24	103,6	117,01	119,27	129,39	170,44	3066,35	4901,65	6158,36	3396,07	4990,16	2791,69	1304,27	125,04	110	92,82
71,4	5	76,83	69,84	73,73	78,22	80	96,54	3033,02	3813,37	5373,79	3147	4050,32	2784,12	519,3	79,68	84,08	79,08	81,86	90,58	87,78	91,09	101,09	130,65	3883,71	4775,24	5756,44	3786,37	5694,97	3019,96	1063,88	140,58	117,9	100,5	86,52	102,39	116,46	118,17	129,44	169,23	2994,73	4781,75	6052,72	3334,77	4916,87	2746,9	1240,36	124,41	109,79	91,44
71,6	5	76,6	69,32	73,36	77,84	79,53	95,12	2960	3725,26	5260,89	3090,88	3976,08	2733,95	454,33	78,52	83,54	77,56	81,54	89,92	87,14	89,47	100,86	128,55	3789,4	4667,58	5639,11	3718,18	5594,85	2959,23	1000,4	139,8	115,91	99,23	87,3	102,14	114,75	117,04	129,02	168,68	2918,7	4673,37	5942,01	3268,26	4823,83	2696,01	1174,2	122,38	109,41	90,27
71,8	5	74,63	68,52	72,41	78,04	78,33	93,62	2888,32	3639,99	5136,76	3030,6	3899,11	2674,19	392,16	77,65	82,27	76,13	81,61	89,89	86,24	88,04	100,9	126,8	3691,26	4555,38	5515,45	3644,38	5478,72	2900,79	939,8	137,59	114,19	98,01	86,08	100,44	112,53	116,26	126,97	167,53	2843,01	4569,82	5818,74	3203,46	4717,96	2641,98	1111,46	119,64	108,1	88,42
72	5	73,58	67,7	73,6	77,06	77,92	92,76	2813,18	3542,72	4999,66	2968,82	3808,86	2612,45	338,46	76,71	80,86	75,31	80,02	88,38	85,01	86,88	99,46	125,12	3588,44	4437,15	5368,82	3564,2	5335,37	2831,92	886,14	135,44	112,27	96,05	84,31	99,85	111,78	115,4	124,77	165,06	2762,46	4447,6	5669,24	3131,43	4594,23	2581,21	1055,38	117,1	106,87	86,27
72,2	5	73,25	67,22	73,14	75,98	77,68	90,54	2724,55	3436,02	4845,6	2900,54	3708,47	2542,59	296	74,94	79,17	74,32	79,46	87,34	83,98	86,01	96,98	122,6	3473,87	4303,68	5196,49	3476,39	5173,55	2762,21	838,51	133,99	112,1	95,02	83,42	98,45	110,12	114,11	122,21	162,34	2677,6	4306,66	5486,83	3053,69	4460,27	2518,62	1006,54	114,47	106,32	85,09
72,4	5	72,24	66,12	72,64	73,6	76,76	88,5	2624,82	3318,15	4681,92	2815,09	3590,92	2464,52	264,5	74,55	79,15	73,49	77,78	86,47	82,41	85,04	94,92	119,9	3348,44	4144,43	5001,78	3371,12	4997,99	2683,81	798,11	131,27	111,28	93,24	81,56	97,29	109,39	113,39	119,96	159,17	2583,14	4143,62	5272,4	2967,44	4304,14	2446,37	964,4	112,88	105,05	83,89
72,6	5	70,72	65,7	70,58	73,82	76,11	86,6	2505,29	3180,29	4485,79	2710,59	3449,04	2370,68	243,2	74,46	78,73	73,43	76,48	86,47	81,23	85,42	92,78	117,69	3199,32	3958,46	4775,18	3244,79	4786,69	2589,86	759,4	129,14	110,81	92,25	80,4	96,06	108,81	111,6	119,32	156,09	2470,76	3962,19	5023,32	2863,11	4125,14	2362,52	926,21	111,71	103,9	83,94
72,8	5	70,75	66,6	68,96	73,86	75,38	84,93	2366,15	3013,54	4256,3	2584,46	3274,33	2256,8	230,12	74,37	78,09	73,54	75,97	86,14	81,36	85,07	92,49	115,02	3023,68	3743,45	4498,29	3089,04	4531,91	2472,71	719,08	127,63	109,47	90,31	80,18	93,94	107,35	110,56	117,58	152,17	2339,47	3750,03	4718,45	2733,56	3910,22	2260,92	884,7	110,42	102,18	84,27
73	5	71,25	67,2	67,97	73	74,13	83,41	2194,22	2808,15	3969,9	2425,93	3051,93	2122,73	222,03	72,98	77,12	72,67	76,19	85,4	80,96	85,21	92,04	111,85	2807,36	3490,23	4159,37	2896,49	4233,37	2331,1	671,06	125,09	108,36	89,05	80,56	93,52	107,15	110,44	116,33	149,31	2181,81	3493,79	4364,17	2572,39	3658,23	2133,77	833,83	109,17	101,5	84,06
73,2	5	71,8	67,19	67,5	72,03	72,69	82,13	1970,27	2553,4	3623,99	2229,19	2779,6	1941,99	214,62	71,19	75,28	72,9	75,81	83,98	80,73	84,8	92,22	108,35	2542,07	3179,38	3765,01	2653,69	3861,12	2151,42	611,27	123,68	106,47	88,35	79,73	93,17	105,47	108,94	116,53	145,92	1983,72	3182,44	3936,31	2366,44	3342,37	1971,25	768,43	107,38	100	84,75
73,4	5	70,27	66,16	65,67	71,07	71,14	80,93	1700,37	2239,35	3220,29	1977,66	2450,75	1711,08	207,63	70,67	73,89	71,37	75,67	83,67	80,53	83,29	91,35	104,51	2220,87	2818,66	3315,43	2359,82	3430,24	1927,8	540,49	121,52	104,73	88,95	78,51	91,88	104,7	107,73	115,86	141,81	1738,73	2814,75	3445,06	2115,43	2971,94	1766,21	690,2	105,79	98,27	84,35
73,6	5	70,09	64,8	65,57	69,44	69,99	78,45	1393,61	1871,34	2754,76	1678,98	2065,39	1440,18	199,47	68,79	72,68	70,22	74,08	81,72	79	81,79	89,9	100,44	1847,13	2395,71	2807,42	2005,62	2937,18	1649,18	461,69	118,86	103,2	88,76	77,93	91,82	104,76	106,01	114,41	137,65	1451,26	2396,04	2902,29	1808,91	2550,29	1515,99	600,7	103,58	96,52	84,21
73,8	5	70,05	63,06	64,93	68	69,28	75,25	1074,35	1479,84	2247,63	1349,89	1655,55	1146,84	191,29	67,06	71,77	69,78	72,8	80,32	78,33	79,66	87,31	96,51	1453,43	1937,6	2270,89	1616,75	2401,38	1338,51	383,33	117,42	102,16	88,2	76,4	91,09	104,42	104,11	112,59	133,68	1147,07	1941,57	2345,79	1472,14	2091,46	1238,48	509,78	101,92	95,38	82,96
74	5	67,9	61,1	64,28	67,76	67,59	72,69	774,9	1102,59	1741,13	1013,6	1251,99	859,01	182,35	66,33	71,99	68,44	71,42	78,48	76,4	77,32	84,59	93,2	1076,88	1480,72	1744,28	1228,53	1867,3	1020	315,27	114,73	100,51	87,21	74,11	90,36	103,59	102,63	110,55	129,88	857,32	1492,81	1803,44	1135,89	1633,69	955,98	430,29	99,38	94,97	81,4
74,2	5	65,3	59,67	63,37	68,24	66,79	70,36	527,23	775,24	1272,65	712	887,96	604,12	176,07	64,98	71,6	68,17	70,94	78,03	75,39	75,84	82,38	89,88	750,8	1065,83	1272,74	875,37	1371,79	726,84	262,46	112,9	100,62	86,56	73,25	88,64	102,1	100,61	109,23	126,95	608,73	1089,61	1317,3	831,28	1210,79	698,19	368,56	98,35	92,96	79,14
74,4	5	63,91	59,27	62,17	67,89	65,94	68,82	352,09	523,29	880,67	470,93	597,01	406,95	171,3	64,03	71,97	67,19	70,25	77,02	74,4	74,38	81,4	87,58	503,27	728,34	882,82	592,66	952,31	491,92	226,83	111,81	100,06	84,03	72,81	87,08	100,68	100,14	106,51	125,34	425,28	761,24	925,4	589,7	857,43	489,19	327,22	96,66	90,86	78,66
74,6	5	63,73	58,92	61,45	67,62	64,87	67,44	245,01	353,01	583,28	303,29	392,03	277,51	167,51	64,11	70,93	66,26	69,7	75,87	74,14	73,75	80,52	86,18	338,12	484,24	592,11	393,18	634,55	330,37	207,17	110,66	98,65	83	72,67	86,72	99,16	99,51	105,57	124,4	312,96	528,2	638,87	423,26	594,18	346,65	304,43	95,14	89,37	77,13
74,8	5	63,53	58,64	61,49	66,25	64,17	66,76	187,73	259,53	382,82	208,48	265,03	198,71	164,78	64,14	70,43	65,9	68,81	74,73	73,86	74,69	80,11	85,91	251,31	329,61	400,55	272,33	418,03	236,9	199,52	109,81	96,96	82,35	71,22	85,91	96,39	99,01	104,2	123,07	255,56	382,35	454,5	327,74	418,12	265,98	292,52	94,32	88,44	76,57
75	5	63,12	58	60,19	65,27	63,57	66,44	164,89	212,24	268,43	158,92	196,77	160,29	162,92	64,74	70,62	64,55	68,93	74,45	73,12	74,74	79,5	85,32	210,88	250,6	293,28	216,61	289,91	193,39	197,17	108,26	95,55	81,67	70,7	85,05	95,82	99,09	103,42	120,18	230,93	308,71	354,15	283,71	318,46	226,84	287,13	93,66	88,41	75,95
75,2	5	63,06	57,18	59,92	64,46	63,09	64,92	158,85	192,54	207,94	138,79	162,73	144,4	160,66	63,44	69,25	63,04	68,46	73,74	71,79	73	78,74	84,79	194,92	211,8	241,59	192	226,92	177,42	195,05	106,79	93,79	81,38	70,56	83,85	94,87	98,71	102,33	119,24	223,26	277,16	307,83	263,97	270,65	212,34	282,59	91,91	87,98	76,27
75,4	5	62,17	56,26	58,77	63,43	62,4	63,58	157,09	186,21	179,91	132,34	149,29	139,68	159,36	61,85	67,79	63,06	67,5	73,66	71,06	71,35	78,16	83,11	191,67	196,38	217,06	183,13	196,14	174,04	193	106,04	92,08	79,39	70,02	82,99	94,29	97,28	100,03	117,72	219,71	264	288,03	257,03	247,65	208,16	278,27	90,54	87,56	74,9
75,6	5	60,7	55,68	58,39	63,28	61,62	62,13	155,71	182,73	167,44	129,81	145,34	138,26	156,1	59,95	66,15	62,4	66,48	73,13	69,55	70,51	76,76	81,63	189,47	190,99	206,7	180,36	184,12	173,19	191,07	104,58	90,27	77,99	68,67	82,28	93,49	96,11	99,07	115,49	218,3	260,65	278,85	254,67	237,9	207,69	273,82	88,62	87,58	73,83
75,8	5	60,6	54,9	58,39	62,68	60,92	60,6	153,51	180,06	162,72	128,55	143,45	136,94	154,92	57,81	65	62,35	66,57	72,88	68,28	69,1	75,78	79,89	186,91	187,03	200,92	177,9	180,01	171,67	188,24	103,52	89,48	76,64	68,49	80,67	91,87	94,48	96,75	114,22	215,29	257,53	273,52	252,15	232,9	205,36	270,14	87,59	86,68	72,54
76	5	59,92	54,52	57	61,75	60,4	59,73	150,33	177,85	158,69	127,26	142,32	135,81	153,33	57,28	65,74	62,1	65,1	72,2	66,89	69,28	74,11	79,52	183,42	183,97	197,28	177,49	177,23	169,41	185,73	101,96	88,51	75,16	68,31	79,27	91,28	93,15	94,68	113,32	211,14	253,03	268,47	250,04	228,37	203,58	266,36	86,67	86,27	73,24
76,2	5	60,72	53,47	56,81	60,93	60,17	59,7	146,63	174,98	155,71	125,51	141,47	134,62	151,03	57,51	65,25	61,47	64,12	71,53	66,04	69,08	72,66	78,98	180,33	180,75	193,31	175,94	175,74	167,17	183,99	101,05	87,28	73,85	67,46	78,46	88,96	90,93	93,51	112,09	208,06	249,19	263,62	247,53	225,45	201,63	261,03	86,48	84,75	72,23
76,4	5	60,14	53,97	56,82	60,29	60,02	59,39	142,95	171,53	152,58	123,79	138,98	132,51	148,35	57,22	64,93	61,39	63,21	71,25	64,86	69,55	71,75	78,5	177,37	177,65	190,14	172,64	172,96	164,72	181,82	100,14	86,21	72,21	65,61	77,39	88,14	90,22	90,99	110,76	204,68	245,3	259,1	245,3	222,18	198,81	252,62	86,56	82,7	70,49
76,6	5	60,32	54,25	56,31	59,52	59,68	59,48	139,98	169,19	150,2	122,17	136,85	131,29	147,19	57,37	64,74	60,61	62,83	70,65	63,86	68,86	71,24	78,06	174,52	174,59	187,28	170,76	169,98	162,79	180,91	98,13	86,9	70,76	65,08	76,34	88,1	88,48	90	108,69	200,78	241,29	254,42	242,37	218,64	194,97	242,93	86,59	81,63	68,65
76,8	5	59,35	53,55	55,14	58,96	59,04	59,06	138	166,29	147,82	120,74	133,91	129,33	145,27	57,26	63,76	60,1	62,17	69,31	63,19	67,11	70,53	76,71	171,47	171,42	184,23	169,44	166,35	160,39	178,58	96,58	86,42	71,33	64,14	74,5	87,51	87,34	90,05	108,38	197,71	236,47	249,1	239,36	216,09	191,85	230,43	86,05	81,29	68,72
77	5	57,62	52,51	54,35	57,76	57,93	58,11	135,1	164,21	145,85	119,28	131,6	127,27	144,54	56,89	62,58	58,78	61,34	68,75	63,3	65,77	70,95	75,05	168,96	168,56	181,3	165,96	163,15	158,92	177,23	95,64	86,46	70,88	63,61	73,92	86,4	86,07	90,57	107,09	194,27	232,06	243,06	236,24	213,49	188,49	216,48	85,63	80,59	68,07
77,2	5	55,91	51,77	53,21	57,2	57,62	57,65	132,97	161,28	142,43	117,49	128,97	124,85	141,62	55,5	60,81	57,82	60,58	67,45	63,43	65,19	70,29	74,42	165,29	165,69	177,96	162,97	161,66	156,85	175,93	93,88	85,73	70,4	63,14	73,27	86,01	84,94	91,15	105,34	191,43	227,65	239,5	233,3	210,52	186,11	201,13	84,57	79,98	67,11
77,4	5	54,16	50,93	52,46	56,5	55,75	56,65	130,98	157,91	138,86	115,57	126,78	123,63	140,33	53,93	59,42	55,9	59,31	65,31	62,3	63,65	70,06	74,1	162,45	161,76	173,14	160,59	159	153,71	172,69	93,38	85,1	70,17	63,19	72,56	84,87	83,72	90,99	104,52	187,39	222,91	235,25	229,77	207,34	182,16	187,49	82,75	79,61	67,42
77,6	5	52,51	50,42	51,77	55,7	54,76	55,98	128,92	154,98	135,14	114,01	123,9	121,24	139,58	52,72	58,99	54,28	58,06	63,83	61,36	63,61	68,1	74,51	159,18	159,32	169,94	158,36	156,97	150,52	170,89	92,69	83,85	69,6	62,88	71,59	83,64	82,9	90,09	103,4	182,95	217,8	230,11	225,86	203,23	180,83	176,36	80,55	79,06	67,81
77,8	5	51,71	50,13	51,7	54,84	54,22	55,49	127,21	152,48	131,39	112,79	122,88	119,42	137,52	51,76	57,09	53,31	56,52	62,72	60,23	62,71	67,07	73,44	156,38	156,53	165,08	156,22	155,37	146,69	168,09	92,7	82,66	68,36	60,88	70,14	81,6	81,78	88,6	101,92	179,24	213,08	225,82	220,81	199,47	176,86	167,27	79,43	76,17	65,71
78	5	50,24	50,61	51,42	54,3	54,05	54,61	124,41	148,85	127,29	111,48	120,79	117,93	135,86	50,28	56,26	51,57	55,47	61,83	58,63	61,94	66,8	72,23	154,19	153,38	160,13	154,38	151,88	144,06	164,46	91,97	81,29	66,95	60,09	68,31	81,99	81,51	86,83	100,27	175,5	209,38	220,84	215,4	195,64	173,64	161,22	79,08	73,3	63,19
78,2	5	50,34	50,44	50,72	53,22	53,37	53,42	122,31	145,76	125,04	109,46	118,73	116	134,45	49,35	56,37	50,01	54,24	60,34	57,56	60,26	65,87	70,93	150,75	149,9	156,13	152,96	148,17	141,44	162,39	89,45	81,06	65,78	59,15	67,81	80,47	80,18	83,56	97,33	170,75	204,9	214,8	208,77	190,48	169,31	157,14	78,14	71,73	61,79
78,4	5	49,71	48,56	49,61	52,21	52,89	52,62	120,99	142,6	123,42	107,86	117,62	113,63	131,88	49,04	56,27	50,45	53,82	58,82	56,04	58,91	64,22	69,71	147,51	146,39	151,97	150,35	145	139,14	158,96	86,79	80,27	65,55	57,94	67,33	80,13	79,62	81,66	94,07	165,81	198,65	207,38	203,06	185,86	164,99	152,97	76,38	71,37	60,25
78,6	5	48,96	46,45	49,27	51,53	52,18	51,62	118,44	140,46	121,33	106,08	115,91	111,85	130,31	49,55	56,15	50,7	54,41	59,41	56,06	57,83	62,55	67,93	143,38	142,65	147,74	146,62	141,1	137,68	157,09	85,04	79,25	64,22	58,66	66,99	78,86	79,59	79,67	90,69	160,81	192,08	199,36	196,95	179,97	160,06	149,1	75,29	70,47	60,24
78,8	5	47,78	45,98	47,32	50,66	51,74	50,44	116,77	138,85	118,54	103,78	113,15	110,67	127,2	48,58	55,38	51,21	54,49	59,18	56,2	57,56	61,64	66,23	139,33	138,62	143,83	143,16	138,26	135,91	155,91	82,59	78,43	63,83	58,51	67	78,08	78,03	77,71	88,29	155,28	184,31	190,75	189,73	173,33	154,63	145,65	73,34	70,14	58,81
79	5	46,29	45,38	46,52	49,7	49,69	50,44	114,9	136,43	115,49	101,38	111,85	109,45	126,02	47,32	54,84	50,98	53,4	59,25	55,9	56,57	59,99	64,77	135,36	132,93	139,69	139,67	135,12	134,39	152,83	82,33	76,9	62,71	58,12	66,43	76,99	77,12	77,05	86,47	149,35	175,49	180,46	183,6	165,73	149,22	142,04	71,4	70,64	58,53
79,2	5	45,47	44,25	45,41	49,65	49,26	50,06	113,8	134,23	113,39	98,73	109,96	106,99	124,89	46,2	54,15	50,13	53,03	58,89	55,05	56,51	58,9	63,16	131,04	128,05	136,12	135,56	133,23	131,25	151,03	82,1	74,95	61,67	57,63	66,52	74,55	75,8	74,97	85,06	142,85	165,73	168,89	175,53	156,51	144,89	138,44	69,47	70,31	57,34
79,4	5	45,53	43,72	44,38	49,72	48,39	49,64	112,2	131,94	111,15	97,72	109,09	105,52	122,9	45,52	52,74	50,63	50,84	59,05	55,06	55,13	58,64	61,41	127,79	122,44	130,65	131,51	131,23	128,86	148,18	82,97	72,54	61,85	55,25	64,57	73,14	75,62	73,46	83,31	136,63	155,94	158,16	165,61	147,59	138,43	135,03	68,1	68,31	55,88
79,6	5	45,92	42,91	44,24	48,97	47,92	49,06	109,44	128,63	107,78	95,89	107,42	103,71	121,6	44,25	52,39	49,15	50,28	57,92	53,42	54,43	58,63	59,57	125,23	117,38	125,78	127,33	128,78	127,01	145,97	82,13	71,22	61,15	55,14	63,55	72,02	74,39	73,48	82	130,69	146,72	148,22	155,22	139,38	133,27	131,56	67,83	66,91	54,75
79,8	5	45,96	42,23	42,83	48,21	47	47,27	107,1	125,45	105,33	94,47	105,36	101,95	118,9	43,56	51,83	47,07	48,2	55,94	52,38	52,69	57,54	58,65	121,7	113,12	121,04	123,62	125,09	124,1	143,36	79,98	69,07	60,13	53,62	63,07	71,01	72,4	71,32	79,14	124,4	138,91	139,09	145,76	131,78	127,03	127,07	66,37	66,18	53,82
80	5	46,42	40,84	42,61	47,03	46,67	46,3	105,34	122,39	103,14	93	103,63	100,63	116,52	43,75	49,96	45,37	47,36	55,01	50,9	52,16	56,06	58,13	118,91	109,82	116,33	120,03	122,03	122,68	140,47	78,55	67,24	58,84	53,4	61,3	70,89	70,97	70,29	76,19	118,65	131,14	131,69	137,96	124,51	120,71	123,2	64,77	65,38	52,53
80,2	5	46,02	40,24	42,43	46,21	45,95	45,01	102,46	119,21	100,34	91,18	100,68	100,19	114,45	44,09	48,14	44,54	47,25	54,94	50,29	52,02	54,64	57,62	116,32	107,28	112,79	116,91	119	120	139,63	78,3	65,62	57,37	54,48	60,05	70,91	70,25	70,29	74,29	113,65	125,53	126,06	131,5	118,74	116,04	120,44	63,72	64,41	53,91
80,4	5	45,16	41,25	42,15	45,5	45,19	43,48	99,97	117,02	97,54	88,93	99,38	99,43	111,66	43,31	46,69	42	46,49	53,94	50,41	52,44	54,8	57,13	113,01	105,41	109,82	115,2	115,5	117,35	138,67	77,05	65,91	56,43	53,55	59,53	71,04	67,59	70,68	73,1	109,9	121,66	120,99	125,84	114,61	111,56	118	62,58	63,87	52,94
80,6	5	43,61	40,99	41,53	44,96	44	43,44	98,01	114,82	94,61	87,59	97,77	97,8	110,19	42,92	46,26	41	46,89	53,68	50,54	52,19	54,37	56,78	109,91	102,3	106,83	112,85	113,18	115,4	136,47	75,79	64,84	54,06	53,02	58,59	69,86	66,48	69,58	70,97	107,07	118,03	116,91	123,03	111,09	108,96	116,55	62,73	64,21	51,86
80,8	5	42,43	39,94	40,9	44,82	43,79	43,17	97,24	113,62	93,01	84,98	96,62	96,34	108,27	42,27	45,35	39,65	45,98	52,65	50,2	51,21	54,13	55,34	107,06	100,54	104,8	109,64	111,41	112,13	134,72	75,15	65,39	52,98	51,32	58,21	68,09	65,49	67,9	69,37	104,4	114,7	113,1	120,24	108,53	107,08	114,85	62,42	62,84	51,38
81	5	42,12	39,67	41,24	44,05	42,83	43,64	96,52	111,93	92,35	84,25	96,2	94,91	106,63	41,3	44,77	39,61	44,6	51,54	50,59	49,57	53,31	53,17	104,56	98,35	102,44	107,06	109,75	110,32	131,85	73,6	64,84	53,22	49,11	56,86	66,63	66,52	66,17	67,62	102,46	111,74	110,63	117,51	106,37	105,04	113,57	60,32	61,63	49,99
81,2	5	41,48	38,25	40,99	43,38	42,27	43,25	95,16	110,74	90,71	82,34	94,87	92,25	105,81	40,07	44,71	40,76	44,25	49,95	49,76	48,31	53,27	51,39	103,43	95,92	101,36	104,47	108,61	108,49	130,54	71,27	65,56	52,2	47,99	56,04	64,55	65,64	65,9	66,66	100,81	109,32	108,19	115,84	104,48	103,63	111,36	59,67	61,07	48,46
81,4	5	40,21	36,63	40,31	42,52	42,45	41,62	93,61	109,18	89,62	81,42	92,82	91,13	104,75	39,62	43,81	40,87	43,05	48,22	48,65	46,13	51,88	49,86	102,25	94,16	99,64	102,39	105,95	106,74	128,23	68,84	64,12	52,02	46,39	55,27	63,74	65,02	64,52	65,72	99,58	107,72	106,94	113,6	103,6	101,51	109,79	58,15	61,25	47,35
81,6	5	40,37	35,22	40,2	41,5	42,13	41,12	92,78	107,44	88,35	79,7	91,17	89,03	103,84	40,01	43,08	40,12	41,89	47,48	46,78	45,88	50,19	48,29	100,94	92,05	98,07	101,28	104,22	105,93	125,81	67,17	62,53	52,19	44,99	53,6	62,51	63,98	62,78	64,95	98,22	105,33	104,53	110,82	101,3	99,97	107,52	56,61	60,57	47,45
81,8	5	39,54	35,55	39,78	41,85	41,95	40,37	90,1	105,2	87,23	78,03	89,19	86,95	103,46	39,14	42,96	40,5	41,12	47,14	44,62	45,38	49,31	48,08	100	89,88	96,79	100,95	102,67	103,95	124,45	65,19	60,99	51,26	45,62	53,44	61,62	62,3	62,23	65,17	96,85	103,32	102,61	108,81	99,01	98,44	105,53	55,04	58,42	47,68
82	5	39,92	35,73	39,95	41,49	41,49	39,76	87,33	103,22	85,66	76,36	88,71	84,49	101,49	39,02	42,55	40,08	40,52	46,61	43,77	45,82	48,36	47,4	97,79	87,7	94,12	100,45	100,68	101,61	123,31	63,55	60,45	49,73	45,24	53,6	61,14	59,72	60,77	64,38	95,6	101,69	101,38	106,55	97,24	96,04	103,25	54,46	56,45	46,73
82,2	5	39,14	35,37	38,92	40,51	40,55	39,37	85,7	100,81	82,88	75,57	87,2	83,16	99,55	38,95	42,73	39,66	40,69	45,65	43,23	45,4	48,32	47,15	95,62	85,75	92,34	99,56	99,35	100,13	121,09	62,51	59,18	48,6	45,17	54,07	60,07	57,97	59,02	62,54	93,65	99,56	99,55	105,37	95,31	95,14	101,59	55,72	54,95	46,27
82,4	5	38,7	35,19	37,54	39,09	39,24	38,61	84,8	99,46	82,34	74,08	86,02	82,42	96,98	38,14	41,78	38,05	39,02	44,73	43,15	44,72	46,99	46,38	93,33	84,52	91,17	97,59	97,6	98,06	119,29	62,32	59,23	46,39	44,59	53	59,67	58,59	57,74	61,31	91,78	97,69	97,4	104,52	93,67	93,66	100,11	54,67	53,27	46,32
82,6	5	37,88	34,12	37,72	38,8	37,54	38,65	84,05	97,25	81,31	73,75	84,95	82,2	95,11	37,11	41,35	36,51	38,5	42,41	42,15	44,1	46,28	46,53	91,56	84,01	89,99	97,11	96,1	96,13	116,86	61,85	57,86	44,92	44,46	52,6	58,32	58,61	56,55	59,56	89,18	95,93	95,73	103,37	92,45	91,48	98,93	53,04	52,57	44,65
82,8	5	35,94	32,57	36,63	38,71	36,38	37,25	82,29	96,06	80,22	72,79	83,04	80,89	93,9	35,99	41,03	35,61	37,88	41,88	41,85	43,82	46,59	46,65	90,87	82,62	89,21	95,53	94,29	94,73	115,01	61,97	57,2	44,34	44,07	51,06	57,86	58,69	56,19	58,8	86,08	94,57	94,05	102,08	91,64	89,85	97,65	51,94	52,18	44,27
83	5	34,54	31,34	36,21	37,74	35,5	36	81,31	94,29	78,96	72,18	81,7	80,41	93,01	35,04	39,08	34,48	38,04	40,83	40,34	42,91	45,54	45,44	89,29	81,5	86,95	93,18	92,67	93,84	113,16	61,37	54,48	44,2	43,42	50,38	57,03	57,63	56,19	57,87	83,97	93,52	92,23	100,3	90,72	87,94	97,16	51,01	52,71	42,21
83,2	5	34,17	30,46	35,82	37,37	34,95	35,84	80,48	93,21	76,47	71,45	80,61	78,69	92,47	34,15	38,59	33,08	37,67	40,74	38,97	42,75	45,37	43,99	88,15	79,95	85,19	91,12	92,04	92,2	111,23	60,41	52,39	45,48	41,74	48,88	56,17	56,35	54,43	57,17	81,84	92,29	89,52	97,94	88,37	86,18	95,8	49,31	52,67	41,36
83,4	5	33,57	30,95	34,97	37,52	35,22	36,12	78,23	92,06	75,17	69,93	79,37	77,26	92,73	33	38,17	32,73	37,15	40,32	37,9	42,15	44,29	43,82	86,85	77,95	82,28	90,22	90,29	91,08	109,71	59,07	50,73	44,6	42,17	47,12	54,42	54,4	53,12	56,44	80,83	90,33	87,59	95,92	86	84,6	93,99	49	51,3	40,15
83,6	5	34,29	30,32	34,29	35,68	35,12	35,63	76,18	90,26	73,06	68,32	78,76	75,79	90,42	33,3	37,97	33,13	36,63	40,15	38,01	41,1	42,54	42,33	84,72	76,1	79,53	87,83	89,71	89,53	108,37	58,73	50,12	44,65	41,03	45,28	54,03	52,22	51,54	54,67	79,5	89,82	86,02	93,7	83,96	82,71	92,78	48,34	50,3	39,74
83,8	5	34,39	29,62	32,52	34,74	33,9	34,72	74,82	88	70,32	67,03	77,15	74,88	88,72	32,82	38,01	32,81	36,4	40,15	38,24	39,8	41,68	41,42	82,89	74,81	78,11	86,88	88,53	88,3	106,28	57,11	49,56	45,1	39,5	44,44	53,21	50,63	51,61	53,55	77,61	87,4	83,94	91,01	82,5	81,88	90,94	47,64	49,5	38,76
84	5	34,56	29,06	30,88	34,11	33,17	33,29	73,85	85,8	69,52	65,42	75,8	73,12	86,74	32,38	37,06	32,33	35,53	40,53	38,95	38,58	40,58	40,74	81,4	72,94	76,23	84,83	87,16	86,76	104,75	55,8	49,55	42,95	37,86	43,46	52,89	50,96	49,59	52,42	76,42	86,28	81,71	90	81,87	80,22	89,03	46,18	48,35	38,28
84,2	5	33,78	28,83	31,27	34,63	32,45	33,05	72,68	83,39	67,71	63,66	74,7	72,04	84,88	32,48	35,26	32,32	34,57	39,59	38,46	37,33	39,6	40,32	79,9	72,55	75,76	84,3	85,11	84,68	102,81	55,13	49,09	41,28	36,5	43,34	51,8	50,09	48,27	51,96	74,8	84,27	81,12	88,3	81,35	78,53	86,95	44,9	46,76	37,51
84,4	5	31,44	29,26	30,82	34,67	31,56	32,06	70,39	81,84	67,66	62,74	73,11	69,75	83,54	32,53	35,17	31,86	33,01	39,22	37,5	37,28	39,11	38,84	77,77	71,29	74,77	81,88	83	84,34	100,9	54,5	49,05	40,52	35,33	42,66	52,06	50,67	47,34	51,4	73,55	82,31	80,03	87,1	80,77	77,04	85,67	44,06	45,85	38,21
84,6	5	29,96	29,72	30,58	33,28	30,24	31,25	69,5	79,86	66,89	61,92	71,39	67,36	82,66	31,68	33,87	31,81	32,73	38,5	35,66	36,66	38,64	37,73	75,36	69,53	73,98	80,04	80,29	83,16	99,33	53,09	48,13	39,32	34,76	41,64	50,49	49,85	48,06	50,9	72,58	80,34	78,61	86,06	79,76	76	84,74	43,54	45,58	36,95
84,8	5	29,03	29,6	31,37	32,75	30,29	31,41	67,81	79,12	66,1	61,63	69,94	65,96	81,23	30,36	34,11	31,21	31,66	37,76	33,49	36,4	37,71	36,51	74,12	68,54	73,43	78,66	78,72	81,13	98,09	52,65	48,16	38,34	34,45	40,24	49,08	48,82	46,9	49,87	71,86	78,99	78,13	85,17	78,59	74,54	83,04	42,61	44,87	37,28
85	5	27,48	29	30,34	32,02	29,85	31,59	66,64	78,21	65,41	59,95	69,13	64,92	79,68	29,3	34,24	30,21	29,58	35,98	32,47	35,73	36,42	35,99	72,32	67,32	72,04	77,35	76,12	78,67	96,37	51,87	47,39	37,03	35,55	37,75	47,13	47,05	47,03	48,47	70,9	76,9	77,56	83,83	76,96	73,26	79,87	42,29	44,43	36,6
85,2	5	27,06	28,17	28,88	30,35	28,38	30,73	65,02	77,23	63,46	57,72	67,88	64,16	77,39	29,16	35,55	30,21	28,7	36,17	31,71	34,26	35,09	35,37	70,9	66,46	70,93	75,54	74,38	75,82	94,01	50,65	46,04	36,16	36,05	36,04	46,19	45,76	46,35	46,76	70,09	75,6	76,16	81,68	74,7	71,51	78,56	41,3	43,68	35,55
85,4	5	26,9	26,14	27,45	29,75	27,2	29,37	63,89	76,04	62,2	56,52	66,42	63,53	75,7	28,4	34,12	28,94	27,82	35,45	30,91	33,43	33,89	34,92	70,04	64,93	69,8	75,01	73,56	73,47	91,51	48,72	43,94	35,12	36,64	35,3	44,09	43,75	46,48	45,38	68,53	73,85	73,81	79,52	72,99	68,85	76,56	40,07	42,12	33,06
85,6	5	26,37	25,11	26,42	29,76	27,07	28,37	63,82	74,03	61,3	54,49	65,02	62,58	73,28	28,34	33,35	28,03	27,73	34,69	31,05	31,44	33,86	35,02	69,25	63,26	67,79	72,72	72,94	71,27	89,37	46,48	41,28	34,2	35,67	35,53	43,07	41,57	43,36	43,45	67,43	73,42	71,62	78,85	70,89	66,91	75,78	39,37	40,39	31,73
85,8	5	25,41	24,37	25,83	29,53	27,24	28,39	62,58	72,62	59,26	53,09	63,68	61,79	71,42	28,84	31,16	27,04	27,76	33,61	31,38	30,66	33,16	33,95	67,73	61,54	66,39	71,36	71,52	69,63	87,96	44,55	39,8	33,28	34,88	35,44	42,13	40,03	42,01	42,78	66,2	72,18	69,52	76,92	68,18	65	74,56	38,05	38,91	30,73
86	5	24,54	23,7	25,25	28,25	27,37	28,12	60,67	70,8	58,56	52,38	61,12	59,84	70,56	28,67	30,06	25,51	28,22	32,4	30,54	30,16	32,9	33,46	65,73	59,48	64,7	68,54	70,22	69,4	86,19	43,65	39,24	33,17	33,76	34,83	42,08	39,73	40,44	42,03	64,14	70,36	67,71	74,75	66,02	64,48	73,26	37,37	39,21	30,34
86,2	5	24,88	23,17	24,87	26,97	27,12	26,74	59,02	69,24	57,41	51,84	58,81	57,78	69,51	27,98	28,74	24,67	29,13	31,76	30,22	29,46	33,21	32,72	63,72	57,38	63,97	67,9	67,27	69,03	84,87	42,68	39,15	33,26	33,47	33,9	40,76	39,83	38,91	42	62,22	68,73	65,55	71,77	64,32	63,89	72,16	36,88	38,61	29,75
86,4	5	24,85	22,53	24,64	26,23	27,16	26,76	56,82	67,71	56,06	50,45	57,77	56,68	68	27,05	27,66	23,17	27,92	32,09	28,94	29,48	30,65	31,72	62,63	56,33	62,08	67,01	65,63	68,59	83,96	42,72	39,06	33,5	32,42	33,33	40,21	39,1	37,21	40,97	60,03	67,08	64,27	69,82	63,02	62,73	69,48	35,86	37,85	29,55
86,6	5	23,92	22,32	23,35	25,38	26,2	26,81	55,82	66,32	54,53	48,6	57,07	55,19	66,45	25,57	27,06	22,45	25,79	31,53	27,59	29,08	30,89	30,61	60,09	54,67	60,1	64,37	63,74	66,74	82,18	41,48	39,21	34,08	31,56	32,6	39,98	38,81	36,94	39,98	58,02	65	63,17	67,57	61,87	60,77	67,2	34,64	37,77	28,69
86,8	5	23,82	22,62	22,53	24,56	25,2	26,14	54,24	64,4	53,02	46,29	56,35	53,84	65,8	24,69	26,8	22,93	25,48	31,71	26,61	28,82	29	30,12	58,87	52,95	57,53	62,98	62,82	65,27	79,78	39,78	38,79	32,52	30,46	32,51	39,78	38,91	36	38,69	56,82	63,44	61,92	65,77	60,59	58,98	65,37	34,77	36,23	27,85
87	5	23	22,19	21,86	23,81	24,5	25,17	52,52	62,93	51,52	44,9	55,39	52,54	64,75	23,97	24,61	21,86	24,25	29,88	24,69	28,48	27,66	29,93	58,11	51,15	56,15	61,5	62,8	62,96	77,77	38,91	37,4	30,29	29,52	31,6	38,12	37,25	35,22	37,91	55,25	62,64	60,14	65,66	59,9	56,71	63,69	34,87	34,8	26,73
87,2	5	22,14	22,4	21,28	23,44	23,05	24,51	51,38	60,7	50,18	42,41	53,69	51,61	62,84	23,09	24,45	22,15	23,41	28,68	24,55	27,48	27,06	29,74	57,56	50,61	54,46	59,46	62,9	60,61	75,82	38,17	35,42	28,32	27,5	30,87	36,65	34,73	33,73	36,16	53,9	61,66	57,94	65,17	59,17	54,25	63,7	33,66	34,23	25,62
87,4	5	19,97	22,43	20,83	23,24	22,19	23,75	50,32	58,43	47,56	41,52	52,44	49,42	60,87	22,89	23,64	20,85	22,69	27,34	23,99	27,36	25,61	28,42	55,96	49,26	53,72	57,25	61,33	58,95	74,72	37,02	33,99	26,78	26,47	29,73	35,49	33,29	34,28	34,27	51,35	60,2	56,05	63,22	57,89	52,08	62,98	32,19	34,13	24,89
87,6	5	19,85	21,61	20,61	22,41	21,17	23,17	48,41	56,58	46,09	40,58	50,41	47,43	59,45	22,46	22,47	20,19	22,8	26,28	23,92	26,04	24,51	27,77	54,65	47,73	52,71	55,73	59,15	57,52	74,1	36,23	32,77	25,43	25,83	28,1	34,73	31,84	33,12	32,94	48,88	57,43	54,26	60,68	56,95	51,35	60,62	30,87	33,98	24,45
87,8	5	18,93	20,17	18,97	22,78	20,3	21,92	46,3	56,09	45,06	40,46	48,61	45,83	57,49	21,64	22,64	19,39	22,1	25,58	24,12	24,99	24,41	25,91	53,46	46,61	52,23	54,99	56,57	56,15	73,77	35,4	32,62	25,92	25,13	27,03	33,1	32,17	32,62	31,57	47,63	55,34	52,54	58,49	55,72	50,84	58,87	30,25	32,77	24,58
88	5	18,2	19,02	17,66	23,17	19,71	21,8	45,46	54,98	44,13	39,46	47,35	45,33	56,14	21,1	21,77	17,45	21,07	25,31	22,79	23,7	23,2	25,66	52,57	46	49,66	53,62	53,98	54,2	72,51	35,21	31,7	26,11	24,52	25,8	32,85	32,44	31,73	30,29	45,81	53,85	51,26	56,56	53,98	50,3	56,75	28,39	31,45	24,78
88,2	5	17,43	18,47	17,57	22,74	19,9	21,9	44,39	54,3	44,02	39,36	46,02	44,66	54,23	19,98	22,23	16,95	19,97	24,33	21,73	22,21	24	24,92	50,58	44,9	47,34	51,07	51,85	51,29	70,03	34,22	30,97	26,3	23,99	25,01	32,49	32,42	31,25	29,56	45,62	52,75	50,85	55,65	52,19	49,73	54,94	26,94	30,73	25,32
88,4	5	17,8	17,49	17,27	22,39	20,94	20,99	43,53	52,78	43,5	38,45	44,97	44,12	52,57	19,25	23,18	16,96	20,66	24,22	21,67	21,39	22,72	24,35	48,43	42,38	44,54	49,65	50,13	49,86	67,86	32,73	30,49	24,82	23,84	24,53	32,7	32,38	30,55	29,7	45,17	51,84	50,28	55,17	50,61	49,18	52,73	26,95	28,67	25,19
88,6	5	18,65	16,37	16,12	20,85	21,49	20,88	42,13	51,53	42,66	38,08	44,1	43,69	51,11	19,2	22,62	16,45	20,73	23,37	21,07	21,31	23,3	24,51	46,45	40,5	43,1	48,08	49,55	47,26	65,31	31,02	28	23,19	23,03	23,82	31,2	31,07	29,05	29,28	44,47	51,02	48,34	54,3	48,99	48,27	51,57	26,08	27,35	24,41
88,8	5	19,34	15,65	15,85	18,91	21,33	19,98	40,6	49,5	41,56	36,55	43,3	42,2	49,31	18,25	21,77	17,13	19,93	22,58	20,13	20,5	22,64	23,71	44,96	39,07	42,21	47,06	48,65	45,78	62,61	30,98	26,95	21,79	22,23	23,61	29,17	30,23	27,61	29,34	43,02	49,35	45,72	52,32	47,22	44,47	49,24	23,97	27,04	21,97
89	5	18,05	15,22	15,7	17,76	20,13	18,68	39,47	46,81	39,08	34,92	42,92	39,93	46,75	18,01	19,73	16,35	19,73	22,11	18,6	19,8	21,18	23,42	43,18	37,69	41,88	45,04	48,06	45,33	59,52	29,95	25,16	20,28	20,89	22,76	27,88	28,85	26,39	28,63	40,76	47,33	43,28	51,03	44,42	41,16	47,97	22,95	26,81	20,3
89,2	5	17,47	13,63	15,51	16,43	18,9	18,07	37,2	44,44	36,69	33,05	42,01	38,49	45,61	17,01	17,8	16,18	19,11	21,95	17,82	18,19	19,28	22,3	41,98	35,49	40,57	44,04	46,89	44,85	57,98	27,87	24,37	18,96	20,02	21,8	26,24	25,96	24,37	27,39	39,51	44,84	40,11	48,47	42,96	38,61	45,14	22,51	25,56	18,8
89,4	5	15,54	13,08	14,59	16,03	17,71	17,25	35,1	43,53	34,61	31,43	40,54	37,38	43,64	15,86	16,53	15,24	18,45	21,21	16,23	17,9	18,24	21,77	41,06	34,62	40,38	42,36	45,84	43,6	56,3	26	24,46	19,13	18,19	20,6	25,07	24,96	23,89	26,21	37,48	42,39	38,16	46,62	41,3	37,3	43,25	22,62	25,62	18,23
89,6	5	12,95	12,41	14,02	16,34	16,38	16,96	34,46	42,26	31,97	29,51	38,73	35,91	42,66	15,37	15,26	13,95	17,56	19,58	14,69	17,22	18	21,13	39,91	33,36	38,91	40,93	44,04	42,36	53,78	25,43	23,69	18,33	17,63	19,59	24,26	23,73	22,88	25,14	34,99	40,6	36,87	44,84	40,13	35,26	42,02	21,83	24,83	17,45
89,8	5	11,81	12,27	14,3	14,84	15,25	16,4	32,45	41,66	30,16	29,11	37,51	34,05	41,97	14,74	14,67	13,47	15,97	18,22	14,36	16,37	17,58	20,23	38,87	32,65	37,74	39,46	42,18	39,21	52,23	24,25	23,79	18,09	16,9	18,82	23,43	23,23	21,83	24,44	34,41	40,07	37,25	42,47	38,72	35,11	40,55	21,63	24,84	16,51
90	5	12,08	12,34	13,86	14,63	14,85	16,21	32,31	40,76	29,57	27,97	35,81	32,45	40,91	14,34	16,04	13,12	14,88	17,72	14,4	16,99	17,12	19,11	36,46	31,16	36,26	38,84	40,39	38,33	51,31	23,38	24,16	17,29	16,66	17,6	22,89	23,31	21,62	23,69	33,04	39,15	37,15	41,45	37,7	35,65	39,73	21,7	23,93	15,78
90,2	5	12,02	11,77	12,68	14,52	14,6	16,75	31,47	39,79	29,63	27,28	34,73	30,13	40,55	14,3	16,43	13,59	12,93	17,07	15,29	17,94	17,39	17,68	34,65	29,86	34,81	37,85	39,42	36,99	50,28	22,17	23,1	17,18	16,12	17,27	22,72	23,27	20,97	22,2	31,43	38,24	35,77	40,32	36,74	35,58	38,52	20,96	22,84	15,24
90,4	5	11,53	11,54	11,87	13,9	14,4	15,66	30,96	39,35	29,53	26,04	33,91	28,19	39,22	13,49	16,47	13,52	11,51	16,43	13,84	18,02	16,89	16,25	33,71	28,7	33,53	36,18	37,88	36,43	48,9	22,83	22,61	16,77	15,85	16,44	23,32	23,97	19,53	21,16	29,65	35,97	34,72	37,83	35,48	33,72	36,01	18,84	21,88	14,45
90,6	5	11,55	11,58	11,53	13,54	13,64	14,55	29,84	37,88	28,21	24,05	32,66	27,56	37,25	13,48	15,26	12,67	10,82	15,46	14,04	17,54	16,36	16	32,97	28,08	31,63	33,91	36,66	35,49	46,24	22,1	20,8	15,6	15,26	14,88	23,37	23,63	18,12	20,4	28,5	34,11	32,48	37,34	34,16	32,27	35,2	17,86	20,06	14,99
90,8	5	11,99	10,96	11,17	12,61	13,46	12,96	28,55	35,29	26,38	22,47	31,38	27,36	35,6	12,21	15,25	10,49	10,17	15,07	12,64	16,36	15,21	15,69	32,07	26,15	28,5	31,65	34,62	34,39	45,39	20,63	19,53	15,2	14,53	14,25	22,42	21,52	17,22	18,74	27,91	32,14	30,49	35,67	33,18	30,57	33,49	16,88	18,39	14,06
91	5	12	10,54	10,18	12,33	12,85	11,9	26,87	33,17	24,76	21,06	29,23	26,57	33,31	11,59	13,99	9,44	11,04	14,85	11,66	15,61	14,2	15,52	30,78	25,44	27,11	29,51	33,15	33,21	42,97	19,52	18,13	15,32	13,74	13,36	21,94	19,96	16,38	17,81	26,12	29,3	28,2	34,81	32,07	28,76	31,64	15,61	18,33	13,57
91,2	5	10,89	8,95	9,55	11,82	11,91	11,47	25,9	31,09	22,82	20,33	27,45	25,09	31,73	11,42	13,18	8,73	11,58	14,13	10,72	14,45	13,06	14,65	28,67	24,2	25,89	27,72	31,41	31,02	40,63	17,5	16,48	14,82	13,28	12,48	19,97	18,16	15,68	17,66	24,88	27,82	26,35	33,1	31,04	25,95	30,52	14,21	17,3	12,95
91,4	5	10,99	8,02	9,65	10,25	11,06	10,42	24,37	29,48	22,19	19,85	27,47	24,04	30,55	11,33	10,64	8,09	11,37	13,03	9,36	11,93	12,04	14,22	27,3	23,58	24,78	27,23	29,15	27,22	39,2	15,11	15,96	13,74	13,23	11,95	18,33	16,69	14,84	17,68	24,14	27,11	25,41	30,82	29,33	25,42	29,22	13,96	16,01	11,42
91,6	5	9,65	7,5	9,5	9,99	10,55	10,69	22,97	27,8	21,68	19,06	25,76	22,76	29,66	11,14	10,02	7,36	10,49	12,88	9	10,07	11,22	13,04	25,06	22,18	23,9	26,7	27,99	25,03	37,51	14,26	15,64	12,24	12,76	11,59	16,21	15,64	14,96	16,36	23,18	25,95	23,76	30,09	27,8	24,77	27,95	12,09	15,74	10,5
91,8	5	7,74	6,74	8,88	9,81	10,02	10,68	21	25,66	20,22	18,13	23,99	20,09	28,96	9,98	9,08	7,33	9,59	11,93	9,47	9,05	9,3	12,18	23,99	20,91	24,16	25,98	26,27	23,51	35,35	12,7	14,82	11,16	13,17	11,9	15,05	14,79	14,77	14,7	22,02	25,08	22,4	28,88	26,31	23,33	25,92	11,54	14,44	9,53
92	5	6,11	5,89	8,3	8,9	10,34	9,57	19,2	24,05	19,06	17,19	22,8	18,22	27,29	8,76	8,42	6,82	9,23	11,02	7,94	7,98	9,08	10,74	23,37	20,52	24,13	24,45	23,79	22,04	33,12	12,21	13,26	9,95	13,01	10,75	15,35	14,23	13,67	12,54	20,36	23,94	21,75	25,55	24,04	21,33	25,07	11,11	13,59	8,91
92,2	5	5,4	5,45	7,94	8,74	9,45	8,91	17,19	22,09	17,19	16,01	20,61	16,23	24,62	8,47	8,43	6,32	7,61	9,63	8,23	8,36	9,04	10,67	22,36	19,7	22,71	23,1	21,31	21,13	30,75	10,73	12,02	9,52	13,16	9,64	14,78	14,16	13,71	12,28	19,46	22,34	20,87	23,35	23,25	20,12	24,39	11,94	12,38	9,3
92,4	5	6,23	5,11	7	8,8	9,26	8,26	15,8	19,35	15,19	15,08	19,18	14,32	22,48	6,89	9,05	5,34	5,88	8,99	6,25	8,34	8,67	11,11	20,91	17,51	20,48	21,37	20	20,48	29,39	10,9	11,39	9,66	11,38	9,39	14,55	13,09	13,36	11,37	17,44	21,29	19,25	21,07	21,33	18,82	22,84	11,84	12,11	8,4
92,6	5	6,35	4,04	6,33	9,41	9,01	8,13	14,77	17,12	13,06	13,47	16,16	12,29	20,22	6,15	8,65	4,94	5,27	9,5	5,32	8,39	8,53	10,47	19,01	16,17	17,71	19,33	18,79	19,72	26,88	10,61	11,2	9,35	10,77	8,46	14,75	11	11,29	11,56	15,22	19,45	17,79	19,57	19,95	16,67	19,82	10,98	12,38	7,34
92,8	5	6	3,27	5,94	8,84	8,08	8,3	14,95	16,07	12,15	12,64	14,17	10,83	17,69	6,13	7,65	4,2	4,58	9,04	3,92	7,64	8,4	9,91	17,25	14,4	15,19	17,22	17,41	17,72	24,54	9,61	10,36	8,48	9,2	6,74	12,83	10,13	9,21	11,04	13,17	18,45	16,39	18,57	18,15	14,31	18,36	10,07	10,98	6,94
93	5	5,8	3,05	5,26	7,74	7,45	7,37	14,24	14,82	11,52	10,6	13,25	10,26	15,95	6,23	6,37	3,68	3,37	8,61	3,24	5,86	7,54	8,9	15,51	12,5	12,63	16,13	16,53	15,33	21,45	9,15	8,68	8,26	8,21	5,51	11,37	7,81	7	10,43	11,35	16,51	14,47	17,13	16,38	12,76	16,94	9,56	10,09	5,72
93,2	5	4,35	3,18	4,55	7,07	6,7	7,37	13,41	13,72	10,04	9,58	12,06	10,48	14,1	5,66	6,2	2,96	2,25	8,42	3,69	4,1	6,79	7,72	14,64	10,84	11,12	13,56	15,88	12,98	19,92	8,93	8,02	6,38	6,78	4,63	9,76	5,61	4,78	8,15	9,6	14,85	12,12	15,69	14,5	10,67	15,28	7,35	9,43	4,46
93,4	5	2,54	2,94	3,55	5,41	6,13	6,76	12,67	12,01	7,91	7,99	10,92	10,19	12,45	4,12	5,52	2,69	1,12	6,17	3,3	3,79	4,78	7,13	13,26	9,57	10,76	11,91	13,57	10,84	18,71	6,79	5,89	4,55	6,38	3,89	7,84	4,08	4,07	5,93	7,88	12,91	10,18	13,49	12,3	8,36	13,09	4,91	8,31	2,52
93,6	5	1,15	1,92	2,45	3,76	5,94	6,41	10,97	11,09	6,2	6,74	10,82	8,77	10,65	2,6	5,91	2,5	0,89	5,17	3,34	2,76	4,72	6,12	12,57	8,93	10,35	10,35	11,57	9,53	17,45	6,09	4,35	4,12	6,53	3,38	6,84	3,5	3,08	5,32	7,14	11,36	9,27	11,41	10,86	6,81	11,41	3,68	7,68	1,31
93,8	5	0,03	1,52	1,6	3,21	4,4	6,23	9,5	10	4,69	5,09	9,93	6,89	8,74	2,21	5,3	2,22	0,43	3,87	2,89	3,74	3,85	5,66	11,43	8,04	9,34	9,75	9,81	9,57	16,83	4,29	3,77	3,42	6,25	2,41	5,29	3,57	3,49	4,43	6,72	10,11	7,62	9,68	10,5	6,45	10,03	3,31	8,3	1,01
94	5	0,62	1,07	1,56	3,34	4,08	5,37	8,08	7,41	3,06	4,18	8,82	5,52	8,22	1,35	4,84	1,5	0	2,39	1,44	2,38	3,25	4,97	9,44	6,48	8,3	7,9	9,11	8,38	15,42	3,65	3,19	1,76	5,55	1,4	5,04	4,91	2,52	4,45	5,81	8,64	5,73	7,68	9,1	5,05	8,39	2,54	7,86	0,97
94,2	5	0	0,39	2,34	3,52	3,1	3,83	6,67	5,38	2	2,69	6,42	3,78	7,52	0,87	3,83	0,1	0,4	2,17	0,31	1,79	3,26	3,66	7,97	4,85	5,66	5,73	7,18	7,16	13,01	2,54	3,44	0,4	5,39	1,17	5,73	5	1,58	4,35	5,24	7,14	5,16	7,1	7,55	3,65	5,64	2,25	7,19	0,49
94,4	5	0,05	0,09	2,09	3,01	2,38	2,92	5,1	3,8	0,99	1,66	4,79	2,59	6	0,42	3,02	0	0,48	1,54	0	1,37	2,61	2,77	6,16	3,59	4,08	4,19	5,47	5,75	10,57	1,72	2,86	0	4,57	0,76	4,9	4,33	1,04	3,72	4,21	5,47	3,93	5,5	5,93	2,57	3,84	1,57	6,09	0,2
94,6	5	0,35	0	1,62	2,25	1,62	1,98	3,46	2,39	0,32	0,87	3,17	1,56	4,24	0,12	2,11	0,3	0,64	0,97	0,07	0,93	1,84	1,87	4,23	2,35	2,61	2,72	3,71	4,09	7,59	1,02	2,08	0,05	3,39	0,43	3,67	3,27	0,6	2,79	2,99	3,72	2,67	3,78	4,14	1,6	2,3	0,97	4,52	0,03
94,8	5	0,9	0,12	0,92	1,25	0,83	1,01	1,76	1,12	0	0,32	1,58	0,7	2,24	0	1,1	0,99	0,88	0,45	0,52	0,47	0,98	0,94	2,18	1,16	1,25	1,32	1,88	2,17	4,06	0,45	1,13	0,56	1,87	0,17	2,03	1,83	0,25	1,55	1,59	1,9	1,36	1,95	2,16	0,74	1,02	0,45	2,49	0
95	5	1,71	0,46	0	0	0	0	0	0	0,02	0	0	0	0	0,04	0	2,08	1,2	0	1,34	0	0	0	0	0	0	0	0	0	0	0	0	1,52	0	0	0	0	0	0	0	0	0	0	0	0	0	0	0	0,1
[truncated: 48 more columns]

[truncated: 6 more sheets: F1 Cq Results, F1 Melt Curve Data, F2 Cq Results, F2 Melt Curve Data, F3 Cq Results, F3 Melt Curve Data]
